# Supplementary material for: The hyper-activation of transcriptional enhancers in breast cancer
Source: Clin Epigenetics. 2019 Mar 12;11:48. doi: 10.1186/s13148-019-0645-x (PMC6417266; doi:10.1186/s13148-019-0645-x)
Supplement: Supplementary file 2 — Table S1. List of the relative abundance of all histone peptides. Table S2. List of the relative abundance of histone H3 and H4 peptides. Table S3. List of the relative abundance of single PTMs on histone H3 and H4. Table S4. Identified super-enhancers in tumor. Table S5. Identified H3K4me3 enriched super enhancers in tumor. (XLSX 189 kb) [file 13148_2019_645_MOESM2_ESM.xlsx]

## Sheet: Table S1- All histone peptides
Supplemental Table S1. List of the relative abundance of all histone peptides
Histone peptide	Modifications	Normal-1	Normal-2	Normal-3	Tumor-1	Tumor-2	Tumor-3
TKQTAR(H3_3_8)	H3_3_8 unmod	0.944475	0.94282	0.94008	0.885116	0.990159	0.994968
	H3_3_8 K4me1	0.055034	0.056388	0.05909	0.112756	0.007667	0.00375
	H3_3_8 K4me2	2.2e-05	3.4e-05	0.000159	5.6e-05	6.6e-05	2.8e-05
	H3_3_8 K4me3	0	0	0	3.7e-05	3.8e-05	2.2e-05
	H3_3_8 K4ac	0.000469	0.000758	0.000671	0.002036	0.00207	0.001232
KSTGGKAPR(H3_9_17)	H3_9_17 unmod	0.096672	0.102332	0.111653	0.076931	0.059548	0.0703
	H3_9_17 K9me1	0.065535	0.058324	0.059537	0.047488	0.046812	0.04869
	H3_9_17 K9me2	0.31251	0.294411	0.298704	0.286604	0.308932	0.321295
	H3_9_17 K9me3	0.1763	0.184075	0.168189	0.15588	0.203196	0.194591
	H3_9_17 K9ac	0.00481	0.004387	0.004775	0.028813	0.019346	0.016883
	H3_9_17 K14ac	0.058505	0.062224	0.075252	0.040659	0.045236	0.031611
	H3_9_17 K9me1K14ac	0.03701	0.036669	0.038561	0.037204	0.037082	0.036136
	H3_9_17 K9me2K14ac	0.193516	0.192616	0.180966	0.226788	0.199286	0.214174
	H3_9_17 K9me3K14ac	0.051538	0.061377	0.058105	0.096445	0.078647	0.063598
	H3_9_17 K9acK14ac	0.003603	0.003585	0.004256	0.003188	0.001915	0.002721
KQLATKAAR(H3_18_26)	H3_18_26 unmod	0.74153	0.746765	0.75423	0.550368	0.630775	0.587292
	H3_18_26 K23me1	0.012138	0.017421	0.011125	0.007781	0.008165	0.006326
	H3_18_26 K18me1	0.012477	0.017578	0.007413	0.001149	0.007801	0.007275
	H3_18_26 K18me1K23me1	0	0	0	3.5e-05	3.3e-05	0
	H3_18_26 K18ac	0.000223	0.010431	0.000217	0.091666	0.123349	0.124328
	H3_18_26 K23ac	0.223004	0.197968	0.216628	0.311233	0.206815	0.250747
	H3_18_26 K18acK23ac	0.010628	0.009836	0.010388	0.037768	0.023062	0.024033
KSAPATGGVKKPHR(H3_27_40)	H3_27_40 unmod	0.048534	0.034668	0.032116	0.038636	0.04888	0.034137
	H3_27_40 K36me1	0.007987	0.023847	0.003817	0.022835	0.015432	0.018557
	H3_27_40 K27me1	0.121282	0.085414	0.096821	0.062421	0.083301	0.05374
	H3_27_40 K27me2	0.320821	0.34028	0.347769	0.246244	0.236536	0.250596
	H3_27_40 K36me2	0.034192	0.022244	0.020985	0.017306	0.020833	0.022265
	H3_27_40 K27me3	0.058741	0.069919	0.072992	0.084505	0.083234	0.088236
	H3_27_40 K36me3	0.078136	0.097363	0.090187	0.02757	0.029004	0.019112
	H3_27_40 K27me2K36me1	0.084442	0.054533	0.061291	0.157221	0.130931	0.138785
	H3_27_40 K27me1K36me2	0.059937	0.037533	0.033863	0.062232	0.061951	0.068509
	H3_27_40 K27me1K36me1	0.031556	0.018259	0.015691	0.029157	0.025603	0.026401
	H3_27_40 K27me3K36me1	0.024968	0.040955	0.04038	0.047032	0.042104	0.049762
	H3_27_40 K27me1K36me3	0.015016	0.014917	0.01198	0.018675	0.01866	0.018769
	H3_27_40 K27me2K36me2	0.100096	0.129503	0.137522	0.148527	0.165993	0.170765
	H3_27_40 K27me3K36me2	0.014292	0.030564	0.034586	0.037272	0.037134	0.040231
	H3_27_40 K27ac	0	0	0	0.000366	0.000405	0.000136
KSAPSTGGVKKPHR(H33_27_40)	H33_27_40 unmod	0.042002	0.028213	0.026419	0.028882	0.016795	0.020196
	H33_27_40 K36me1	0.032303	0.03805	0.040687	0.037652	0.035268	0.022489
	H33_27_40 K27me1	0.058225	0.009441	0.010923	0.037284	0.050785	0.022726
	H33_27_40 K27me2	0.120149	0.085219	0.083198	0.038512	0.18896	0.009482
	H33_27_40 K36me2	0.001813	0.013665	0.008386	0	0	0.012352
	H33_27_40 K27me3	0.031238	0.032589	0.031399	0.081097	0.035248	0.036801
	H33_27_40 K36me3	0.125423	0.126256	0.132147	0.045615	0.096818	0.108846
	H33_27_40 K27me2K36me1	0.056109	0.028612	0.029203	0.052523	0.133416	0.124532
	H33_27_40 K27me1K36me2	0.154602	0.125304	0.11939	0.265018	0.13287	0.23087
	H33_27_40 K27me1K36me1	0.047594	0.035299	0.030624	0.040496	0.026829	0.034283
	H33_27_40 K27me3K36me1	0.021974	0.037075	0.037047	0.075384	0.047272	0.051793
	H33_27_40 K27me1K36me3	0.04664	0.046897	0.046653	0.122674	0.057168	0.076487
	H33_27_40 K27me2K36me2	0.231216	0.26715	0.299635	0.083991	0.12378	0.184353
	H33_27_40 K27me3K36me2	0.030713	0.12623	0.104289	0.088425	0.053904	0.064257
	H33_27_40 K27ac	0	0	0	0.002447	0.000886	0.000532
YQKSTELLIR(H3_54_63)	H3_54_63 unmod	0.975078	0.969807	0.987306	0.993839	0.998491	0.99942
	H3_54_63 K56me1	0.008922	0.020824	0.012694	0	3.8e-05	1.1e-05
	H3_54_63 K56me2	0	0	0	0.000124	0.001471	0.000569
	H3_54_63 K56me3	0	0	0	0.006038	0	0
	H3_54_63 K56ac	0.016001	0.009369	0	0	0	0
EIAQDFKTDLR(H3_73_83)	H3_73_83 unmod	0.785163	0.568042	0.677249	0.741774	0.575035	0.673808
	H3_73_83 K79me1	0.042136	0.186938	0.080504	0.123166	0.256379	0.131405
	H3_73_83 K79me2	0.106184	0.164777	0.165797	0.066894	0.059136	0.089474
	H3_73_83 K79ac	0.066517	0.080242	0.07645	0.068165	0.10945	0.105313
VTIMPKDIQLAR(H3_117_128)	H3_117_128 unmod	1	1	1	1	1	1
GKGGKGLGKGGAKR(H4_4_17)	H4_4_17 unmod	0.605608	0.623791	0.608222	0.567184	0.486412	0.487127
	H4_4_17 K5ac	0.038965	0.031881	0.05296	0.053206	0.047727	0.054637
	H4_4_17 K8ac	0.012718	0.01255	0.0104	0.014086	0.014578	0.014299
	H4_4_17 K12ac	0.039746	0.028974	0.029966	0.066385	0.079457	0.080796
	H4_4_17 K16ac	0.258262	0.262383	0.253659	0.185965	0.231219	0.261966
	H4_4_17 K5acK8ac	0	0.001647	0.00509	0.011427	0.012276	0.005985
	H4_4_17 K5acK12ac	0	0.00295	0.003001	0.006392	0.005867	0.002964
	H4_4_17 K5acK16ac	0.009255	0.005863	0.003589	0.005588	0.011183	0.013279
	H4_4_17 K8acK12ac	0	0.004342	0.002869	0.0059	0.005392	0.006618
	H4_4_17 K8acK16ac	0.010824	0.007408	0.007343	0.014148	0.027072	0.014136
	H4_4_17 K12acK16ac	0.017444	0.012233	0.016233	0.048214	0.051334	0.040056
	H4_4_17 K5acK8acK12ac	0.001176	0.001066	0.001424	0.006047	0.007522	0.004835
	H4_4_17 K5acK8acK16ac	0	0.000109	1e-05	0	0	0
	H4_4_17 K5acK12acK16ac	0	0.000209	4.7e-05	0	0	0
	H4_4_17 K8acK12acK16ac	0.005027	0.003704	0.004282	0.014792	0.018783	0.01289
	H4_4_17 K5acK8acK12acK16ac	0.000975	0.000889	0.000907	0.000664	0.001177	0.00041
KVLR(H4_20_23)	H4_20_23 unmod	0.015116	0.006828	0.00551	0.016074	0.027958	0.011956
	H4_20_23 K20me1	0.156785	0.141897	0.007819	0.080635	0.1099	0.08564
	H4_20_23 K20me2	0.620971	0.628936	0.746878	0.846958	0.822787	0.853518
	H4_20_23 K20me3	0.207128	0.22234	0.239793	0.056255	0.039225	0.048779
	H4_20_23 K20ac	0	0	0	7.8e-05	0.00013	0.000107
RGGVKR(H4_40_45)	H4_40_45 unmod	1	1	1	0.999616	0.999923	0.999583
	H4_40_45 K44ac	0	0	0	0.000384	7.7e-05	0.000417
H14_25_32 unmod	H14_25_32 unmod	0.956706	0.946553	0.944559	0.958955	0.924488	0.972617
	H14_25_32 K25me1	0.039471	0.047585	0.048283	0.030879	0.050208	0.002875
	H14_25_32 K25me2	0.000832	0.001337	0.001252	0.000718	0.001477	0.001015
	H14_25_32 K25ac	0.00188	0.003395	0.003775	0.004629	0.014324	0.01191
	H14_25_32 K31ac	0.001109	0.00113	0.002129	0.004819	0.009502	0.011583
KASGPPVSELITKAVAASKER(H12_33_53)	H12_33_53 unmod	0.988541	0.993877	0.993991	0.99602	0.996567	0.991115
	H12_33_53 K33me1	0.003515	0	0.000392	0.003289	0.002161	0.004187
	H12_33_53 K33me2	0.000472	0	0	0.000161	0	0
	H12_33_53 K33me3	0.000744	0	0.000313	0	0	0.000641
	H12_33_53 K33ac	0.006727	0.006123	0.005304	0.000468	0.001272	0.004057
	H12_33_53 S40ac	0	0	0	6.1e-05	0	0
KATGPPVSELITKAVSASKER(H15_33_53)	H15_33_53 unmod	0.979624	0.983574	0.971816	0.878926	0.858607	0.926863
	H15_33_53 K33me1	0	0	0	0.005604	0.003343	0.001903
	H15_33_53 K33me2	0	0	0.002695	0	0	0
	H15_33_53 K33me3	0.019072	0.013149	0.021208	0.103289	0.116272	0.066326
	H15_33_53 K33ac	0	0.002806	0.004281	0.012181	0.009784	0.004907
	H15_33_53 S40ac	0.001304	0.000471	0	0	0.011994	0
H1_1_35	H1_1_35 H11.SETAPVAQAASTATEKPAAAKKTKKPAKAAAPR	0	0	0	0.000141	0.000628	6.1e-05
	H1_1_35 H12.SEAAPAAPAAAPPAEKAPAKKKAAKKPAGVR	0	0	0	0.005217	0.006245	0.00726
	H1_1_35 H13.SETAPAAPAAPAPVEKTPVKKKAKKTGAAAGKR	0.207511	0.283484	0.102888	0.961165	0.968464	0.947072
	H1_1_35 H14.SETAPAAPAAPAPAEKTPVKKKAR	0.792489	0.373609	0.551116	0.028617	0.02222	0.037423
	H1_1_35 H15.SETAPAETAAPAPVEKSPAKKKTTKKAGAAKR	0	0.342908	0.345996	0.004859	0.002443	0.008185
H1_54_81	H1_54_81 H11.SGVSLAALKKSLAAAGYDVEKNNSR	0.032587	0.013972	0.019911	0.107921	0.091038	0.059569
	H1_54_81 H1v234.SGVSLAALKKALAAAGYDVEKNNSR	0.537956	0.808375	0.710329	0.223421	0.418897	0.342899
	H1_54_81 H15.GGVSLPALKKALAAGGYDVEKNNSR	0.399964	0.172443	0.250178	0.524458	0.341301	0.490462
	H1_54_81 H1T.AGMSLAALKKALAAAGYDVEKNNSR	0.029493	0.005211	0.019581	0.1442	0.148764	0.10707
KGNYAER(H2A1_36_42)	H2A1_36_42 unmod	0.988272	0.993179	0.993875	0.984837	0.979753	0.990938
	H2A1_36_42 K36ac	0.011728	0.006402	0.006125	0.013768	0.018375	0.008536
	H2A1_36_42 Y39ac	0	0.000419	0	0.001395	0.001872	0.000525
KGNYSER(H2A3_36_42)	H2A3_36_42 unmod	1	1	0.999978	0.998227	0.999277	0.998055
	H2A3_36_42 K36ac	0	0	0	0.000237	0.000282	3.1e-05
	H2A3_36_42 Y39ac	0	0	2.2e-05	0.001536	0.000441	0.001914
KGHYAER(H2AX_36_42)	H2AX_36_42 unmod	1	0.999955	1	1	1	1
	H2AX_36_42 K36ac	0	4.5e-05	0	0	0	0
GKQGGKAR(H2A1_4_11)	H2A1_4_11 unmod	0.948802	0.95457	0.953132	0.750936	0.885466	0.853072
	H2A1_4_11 K5ac	0.043913	0.039193	0.038999	0.200049	0.092336	0.119808
	H2A1_4_11 K9ac	0.005112	0.003365	0.004192	0.031603	0.015073	0.018485
	H2A1_4_11 K5acK9ac	0.001018	0.000957	0.00104	0.007431	0.002414	0.002811
	H2A1_4_11 K9me1	0.000602	0.000245	0.001553	0.001538	0.004121	0.005259
	H2A1_4_11 K5me1	0.000553	0.00167	0.001084	0.008444	0.000589	0.000567
GKQGGKVR(H2AJ_4_11)	H2AJ_4_11 unmod	0.043738	0.049655	0.047533	0.0274	0.043081	0.019866
	H2AJ_4_11 K5ac	0.000739	0.000774	0.000587	7e-06	3e-06	0.001594
	H2AJ_4_11 K9ac	0.003031	0.002668	0.00275	0.007315	0.003393	0.001983
	H2AJ_4_11 K5acK9ac	0.909764	0.885036	0.853418	0.928842	0.920352	0.945869
	H2AJ_4_11 K9me1	0.031496	0.049363	0.080495	0.014202	0.012281	0.010108
	H2AJ_4_11 K5me1	0.011233	0.012505	0.015218	0.022234	0.02089	0.020581
GKTGGKAR(H2AX_4_11)	H2AX_4_11 unmod	0.319419	0.168598	0.1698	0.85377	0.858882	0.8697
	H2AX_4_11 K5ac	0.03243	0.016932	0.016844	0.042528	0.043609	0.034538
	H2AX_4_11 K9ac	0.014614	0.008134	0.006095	0.059557	0.056227	0.059083
	H2AX_4_11 K5acK9ac	0.002239	0.002514	0.005622	0.001856	0.000294	0.000282
	H2AX_4_11 K9me1	0.625125	0.803822	0.221101	0.005705	0.007587	0.008235
	H2AX_4_11 K5me1	0.006172	0	0.580537	0.036584	0.033401	0.028162
SGRGKQGGKAR(H2A1_1_11)	H2A1_1_11 unmod	0.167279	0.134862	0.119081	1	1	1
	H2A1_1_11 S1ac	0.028072	0.022086	0.014704	0	0	0
	H2A1_1_11 K5ac	0.804649	0.843053	0.866215	0	0	0
AGGKAGKDSGKAKAKAVSR(H2AV_1_19)	H2AV_1_19 unmod	1	1	1	0.717063	0.915824	0.913339
	H2AV_1_19 K4ac	0	0	0	0.151415	0.046949	0.070613
	H2AV_1_19 K11ac	0	0	0	0.054514	0.019739	0.011917
	H2AV_1_19 K15ac	0	0	0	0	0.008724	0.001157
	H2AV_1_19 K4acK7ac	0	0	0	0.055739	0.004647	0.001399
	H2AV_1_19 K7acK11ac	0	0	0	0.010883	0.002723	0.000902
	H2AV_1_19 K7acK15ac	0	0	0	0.009212	0.001395	0.000673
	H2AV_1_19 K11acK15ac	0	0	0	0.001173	0	0
AGGKAGKDSGKAKTKAVSR(H2AZ_1_19)	H2AZ_1_19 unmod	0.932056	0.923833	0.940252	0.808089	0.838525	0.886862
	H2AZ_1_19 K4ac	0.057304	0.06408	0.050506	0.157849	0.15362	0.108179
	H2AZ_1_19 K15ac	0	0	8.6e-05	0.005253	0.001812	0.001942
	H2AZ_1_19 K4acK7ac	0.000576	0.000288	0	0.007604	0.003209	0.001855
	H2AZ_1_19 K4acK11ac	0	0	0	0.005153	0.001578	0.000414
	H2AZ_1_19 K4acK15ac	0.00621	0.008596	0.008963	0.003884	0.00044	0.000216
	H2AZ_1_19 K11acK15ac	0.003854	0.003202	0.000193	0.001651	0.000274	0.000278
	H2AZ_1_19 K7acK11acK15ac	0	0	0	7.5e-05	0	0
	H2AZ_1_19 K4acK11acK15ac	0	0	0	0.008506	0	0
	H2AZ_1_19 K4acK7acK11ac	0	0	0	0.001403	0	0
	H2AZ_1_19 K4acK7acK11acK15ac	0	0	0	0.000532	0.000541	0.000254
AKAKTR(H2A1_12_17)	H2A1_12_17 unmod	0.48207	0.429455	0.423153	0.488128	0.427118	0.503898
	H2A1_12_17 K13ac	0.341295	0.392291	0.401516	0.006636	0.00414	0.015781
	H2A1_12_17 K15ac	0.161873	0.163435	0.161253	0.414682	0.463993	0.446829
	H2A1_12_17 K15me1	9e-06	5.8e-05	1.2e-05	0.00555	0.009192	4.8e-05
	H2A1_12_17 K13me1	3.5e-05	8.8e-05	7.6e-05	0.058656	0.058437	0.000501
	H2A1_12_17 T16ac	0.014718	0.014673	0.01399	0.026347	0.037121	0.032944
AKAKSR(H2A3_12_17)	H2A3_12_17 unmod	0.494316	0.551826	0.558201	0.374655	0.361306	0.357516
	H2A3_12_17 K13ac	0.000244	0.001995	0.002308	0.001187	0.001432	0.003767
	H2A3_12_17 K15ac	6e-06	2.1e-05	2e-05	8.8e-05	1.1e-05	2.7e-05
	H2A3_12_17 K15me1	0.504064	0.441389	0.427511	0.618314	0.632009	0.629693
	H2A3_12_17 K13me1	0.00137	0.00477	0.011961	0.002489	0.00284	0.006518
	H2A3_12_17 S16ac	0	0	0	0.003266	0.002403	0.002481
DNKKTR(H2A1_72_77)	H2A1_72_77 unmod	0.999869	0.999906	0.999933	0.999021	0.998658	0.998959
	H2A1_72_77 K74ac	0.000131	9.4e-05	6.7e-05	0.000979	0.001342	0.001041
H2A_1_88	H2A_1_88 H2A14s.HLQLAIR	0.960471	0.922588	0.950521	0.786672	0.82951	0.796116
	H2A_1_88 H2AZ.AGGKAGKDSGKAKTKAVSR	0.015854	0.026793	0.01637	0.094032	0.07103	0.099044
	H2A_1_88 H2AX.GKTGGKAR	0.023675	0.050619	0.033109	0.119296	0.09946	0.10484
LAHYNKR(H2B1B_80_86)	H2B1B_80_86 unmod	1	1	1	0.999984	0.999895	0.999877
	H2B1B_80_86 Y83ac	0	0	0	1.6e-05	0.000105	0.000123
H2B_1_29	H2B_1_29 1C.PEPAKSAPAPKKGSKKAVTKAQKKDGKKR	0.585027	0.655438	0.60167	0.510695	0.51423	0.455979
	H2B_1_29 1H.PEPAKSAPAPKKGSKKALTKAQKKDGKKR	0.119063	0.106252	0.161663	0.217462	0.215013	0.288323
	H2B_1_29 2B.PDPAKSAPAPKKGSKKAVTKVQKKDGKKR	0.205139	0.162887	0.181706	0.14591	0.223657	0.198386
	H2B_1_29 1B.PEPSKSAPAPKKGSKKAISKAQKKDGKKR	0.017861	0.034502	0.009754	0.023289	0.021666	0.019127
	H2B_1_29 1M.PEPTKSAPAPKKGSKKAVTKAQKKDGKKR	0.02969	0.018644	0.01883	0.102644	0.025039	0.038184
	H2B_1_29 1P.PEPVKSVPAPKKGSKKAVTKAQKKDGKKR	0.04322	0.022278	0.026376	0	0.000395	0

## Sheet: Table S2-H3 and H4 peptide
Supplemental Table S2. List of the relative abundance of histone H3 and H4 peptides
* stands for P < 0.05 as compared to normal tissues
Peptide	Modification	Relative abundance(%)		Ratio	P-value
		Nomal	Tumor	T/N
TKQTAR(H3_3_8)	H3_3_8 unmod	94.25±0.22	95.67±6.21	1.01516	0.728748
	H3_3_8 K4me1	5.68±0.21	4.14±6.18	0.728236	0.707511
	H3_3_8 K4me2	0.007±0.008	0.005±0.002	0.697674	0.657106
	H3_3_8 K4me3	0.00±0.00	0.003±0.001
	H3_3_8 K4ac*	0.06±0.01	0.18±0.05	2.81243	0.0161756
KSTGGKAPR(H3_9_17)	H3_9_17 unmod*	10.36±0.76	6.89±0.88	0.665618	0.00661792
	H3_9_17 K9me1*	6.11±0.39	4.77±0.10	0.779679	0.00421541
	H3_9_17 K9me2	30.19±0.95	30.56±1.76	1.01237	0.762125
	H3_9_17 K9me3	17.62±0.79	18.46±2.52	1.04749	0.612558
	H3_9_17 K9ac*	0.47±0.02	2.17±0.63	4.65517	0.0425545
	H3_9_17 K14ac*	6.53±0.88	3.92±0.69	0.599579	0.01553
	H3_9_17 K9me1K14ac	3.74±0.10	3.68±0.06	0.983803	0.418775
	H3_9_17 K9me2K14ac	18.90±0.70	21.34±1.38	1.12899	0.0521979
	H3_9_17 K9me3K14ac	5.70±0.50	7.96±1.64	1.39568	0.0854533
	H3_9_17 K9acK14ac*	0.38±0.04	0.26±0.06	0.683677	0.0492758
KQLATKAAR(H3_18_26)	H3_18_26 unmod*	74.75±0.64	58.95±4.02	0.788591	0.0188809
	H3_18_26 K23me1*	1.36±0.34	0.74±0.10	0.547439	0.0390718
	H3_18_26 K18me1	1.25±0.51	0.54±0.37	0.433036	0.122779
	H3_18_26 K18me1K23me1	0.00±0.00	0.002±0.002
	H3_18_26 K18ac*	0.36±0.59	11.31±1.86	31.2154	0.000625199
	H3_18_26 K23ac	21.25±1.30	25.63±5.24	1.20576	0.233482
	H3_18_26 K18acK23ac	1.03±0.04	2.83±0.82	2.75065	0.0627157
KSAPATGGVKKPHR(H3_27_40)	H3_27_40 unmod	3.84±0.88	4.06±0.76	1.05494	0.768778
	H3_27_40 K36me1	1.19±1.06	1.89±0.37	1.5939	0.336513
	H3_27_40 K27me1	10.12±1.83	6.65±1.52	0.657169	0.0651035
	H3_27_40 K27me2*	33.63±1.39	24.45±0.72	0.726928	0.000529391
	H3_27_40 K36me2	2.58±0.73	2.01±0.26	0.780202	0.272235
	H3_27_40 K27me3*	6.72±0.75	8.53±0.26	1.26939	0.0168008
	H3_27_40 K36me3*	8.86±0.97	2.52±0.53	0.28487	0.000586115
	H3_27_40 K27me2K36me1*	6.68±1.57	14.23±1.35	2.13185	0.00319806
	H3_27_40 K27me1K36me2	4.38±1.41	6.42±0.37	1.4672	0.0721707
	H3_27_40 K27me1K36me1	2.18±0.85	2.71±0.19	1.23899	0.358384
	H3_27_40 K27me3K36me1	3.54±0.91	4.63±0.39	1.30662	0.129079
	H3_27_40 K27me1K36me3*	1.40±0.17	1.87±0.01	1.33858	0.0414372
	H3_27_40 K27me2K36me2*	12.24±1.97	16.18±1.17	1.32187	0.0408826
	H3_27_40 K27me3K36me2	2.65±1.07	3.82±0.17	1.44303	0.13539
	H3_27_40 K27ac	0.00±0.00	0.03±0.01
KSAPSTGGVKKPHR(H33_27_40)	H33_27_40 unmod	3.22±0.85	2.20±0.62	0.681675	0.167951
	H33_27_40 K36me1	3.70±0.43	3.18±0.82	0.859231	0.38273
	H33_27_40 K27me1	2.62±2.77	3.69±1.40	1.4098	0.582054
	H33_27_40 K27me2	9.62±2.08	7.90±9.63	0.821143	0.777456
	H33_27_40 K36me2	0.80±0.59	0.41±0.71	0.5176	0.51344
	H33_27_40 K27me3	3.17±0.07	5.10±2.60	1.60824	0.327638
	H33_27_40 K36me3	12.79±0.37	8.38±3.36	0.654669	0.148745
	H33_27_40 K27me2K36me1	3.80±1.57	10.35±4.44	2.72525	0.0734531
	H33_27_40 K27me1K36me2	13.31±1.89	20.96±6.86	1.57467	0.136052
	H33_27_40 K27me1K36me1	3.78±0.88	3.39±0.68	0.895091	0.569844
	H33_27_40 K27me3K36me1	3.20±0.87	5.81±1.51	1.81536	0.0603271
	H33_27_40 K27me1K36me3	4.67±0.01	8.54±3.37	1.82844	0.184576
	H33_27_40 K27me2K36me2*	26.60±3.42	13.07±5.05	0.491383	0.0184713
	H33_27_40 K27me3K36me2	8.71±5.00	6.89±1.77	0.790814	0.584205
	H33_27_40 K27ac	0.00±0.00	0.13±0.10
YQKSTELLIR(H3_54_63)	H3_54_63 unmod*	97.74±0.90	99.73±0.30	1.02031	0.0220783
	H3_54_63 K56me1	1.41±0.61	0.00±0.00	0.00115457	0.0565729
	H3_54_63 K56me2	0.00±0.00	0.07±0.07
	H3_54_63 K56me3	0.00±0.00	0.20±0.35
	H3_54_63 K56ac	0.85±0.80	0.00±0.00	0
EIAQDFKTDLR(H3_73_83)	H3_73_83 unmod	67.68±10.86	66.35±8.38	0.98038	0.874974
	H3_73_83 K79me1	10.32±7.50	17.03±7.46	1.65047	0.333636
	H3_73_83 K79me2*	14.56±3.41	7.18±1.58	0.493417	0.0273222
	H3_73_83 K79ac	7.44±0.71	9.43±2.27	1.26755	0.221246
VTIMPKDIQLAR(H3_117_128)	H3_117_128 unmod	100.00±0.00	100.00±0.00	1
GKGGKGLGKGGAKR(H4_4_17)	H4_4_17 unmod*	61.25±0.98	51.36±4.64	0.838433	0.0225184
	H4_4_17 K5ac	4.13±1.07	5.19±0.36	1.25656	0.180834
	H4_4_17 K8ac*	1.19±0.13	1.43±0.02	1.20453	0.0328775
	H4_4_17 K12ac*	3.29±0.60	7.55±0.80	2.29656	0.0017512
	H4_4_17 K16ac	25.81±0.44	22.64±3.82	0.87711	0.286578
	H4_4_17 K5acK8ac*	0.22±0.26	0.99±0.34	4.40671	0.0366002
	H4_4_17 K5acK12ac	0.20±0.17	0.51±0.18	2.55806	0.101054
	H4_4_17 K5acK16ac	0.62±0.29	1.00±0.40	1.60635	0.251744
	H4_4_17 K8acK12ac	0.24±0.22	0.60±0.06	2.48371	0.0543985
	H4_4_17 K8acK16ac	0.85±0.20	1.85±0.75	2.16446	0.0900663
	H4_4_17 K12acK16ac*	1.53±0.27	4.65±0.58	3.04082	0.0010931
	H4_4_17 K5acK8acK12ac*	0.12±0.02	0.61±0.13	5.02019	0.0224302
	H4_4_17 K5acK8acK16ac	0.004±0.006	0.00±0.00	0
	H4_4_17 K5acK12acK16ac	0.01±0.01	0.00±0.00	0
	H4_4_17 K8acK12acK16ac*	0.43±0.07	1.55±0.30	3.57066	0.00330035
	H4_4_17 K5acK8acK12acK16ac	0.09±0.00	0.08±0.04	0.812342	0.523232
KVLR(H4_20_23)	H4_20_23 unmod	0.92±0.52	1.87±0.83	2.03934	0.168257
	H4_20_23 K20me1	10.22±8.20	9.21±1.57	0.901057	0.844208
	H4_20_23 K20me2*	66.56±7.05	84.11±1.62	1.26366	0.0136751
	H4_20_23 K20me3*	22.31±1.63	4.81±0.85	0.21555	8.01964e-05
	H4_20_23 K20ac	0.00±0.00	0.011±0.003
RGGVKR(H4_40_45)	H4_40_45 unmod	100.00±0.00	99.97±0.02	0.999707
	H4_40_45 K44ac	0.00±0.00	0.03±0.02

## Sheet: Table S3-H3 and H4 Single PTMs
Supplemental Table S3. List of the relative abundance of single PTMs on histone H3 and H4
* stands for P < 0.05 as compared to normal tissues
Modification	Relative abundance(%)		Ratio	P-value
	Nomal	Tumor	T/N
H3K4me1	5.68±0.21	4.14±6.18	0.728287	0.707581
H3K4me2	0.01±0.01	0.005±0.002	0.75	0.817472
H3K4me3	0.000±0.000	0.003±0.001
H3K4ac*	0.07±0.02	0.18±0.05	2.669	0.0180311
H3K9me1*	9.85±0.38	8.45±0.05	0.857283	0.0215308
H3K9me2	49.09±1.36	51.90±1.45	1.0573	0.0700723
H3K9me3*	23.32±1.07	26.41±1.56	1.13259	0.0473708
H3K9ac	0.85±0.05	2.43±0.67	2.8687	0.0546007
H3K14ac	35.26±0.73	37.16±2.92	1.05378	0.336142
H3K18me1	1.25±0.51	0.54±0.37	0.43448	0.123624
H3K18ac*	1.39±0.55	14.14±1.04	10.1485	4.77382e-05
H3K23me1*	1.35±0.34	0.74±0.10	0.550246	0.0403852
H3K23ac	22.28±1.34	28.46±6.02	1.27716	0.157697
H31K27me1	18.08±4.07	17.65±1.16	0.976244	0.869148
H31K27me2	52.54±2.06	54.85±1.37	1.04396	0.18121
H31K27me3	12.91±2.72	16.98±0.79	1.3152	0.0673802
H31K27ac	0.00±0.00	0.03±0.01
H31K36me1*	13.59±1.40	23.46±2.11	1.7259	0.00251012
H31K36me2*	21.84±0.93	28.43±1.83	1.30172	0.0051043
H31K36me3*	10.26±0.96	4.39±0.53	0.428307	0.000743691
H33K27me1	24.39±5.50	36.58±9.89	1.50012	0.135331
H33K27me2	40.02±1.68	31.32±13.56	0.78263	0.382308
H33K27me3	15.08±5.91	17.81±5.85	1.18051	0.600908
H33K27ac	0.00±0.00	0.13±0.10
H33K36me1*	14.49±1.14	22.73±1.90	1.56912	0.00299723
H33K36me2	49.41±6.56	41.33±9.30	0.836416	0.28622
H33K36me3	17.47±0.36	16.92±1.57	0.968535	0.586052
H3K56me1	1.41±0.61	0.002±0.002	0.00115566	0.0565954
H3K56me2	0.00±0.00	0.07±0.07
H3K56me3	0.00±0.00	0.20±0.35
H3K56ac	0.85±0.80	0.00±0.00	0
H3K79me1	10.32±7.50	17.03±7.46	1.65089	0.333454
H3K79me2*	14.56±3.41	7.18±1.58	0.49337	0.0273021
H3K79me3	0.00±0.00	0.00±0.00
H3K79ac	7.44±0.71	9.43±2.27	1.2676	0.221187
H3K122ac	0.00±0.00	0.00±0.00
H4K5ac*	5.40±1.16	8.37±0.19	1.55054	0.0443135
H4K8ac*	3.16±0.08	7.10±1.42	2.24963	0.0403563
H4K12ac*	5.92±0.50	15.55±1.22	2.62815	0.000222111
H4K16ac	29.36±0.79	31.76±4.18	1.08196	0.382706
H4K20me1	10.22±8.21	9.21±1.57	0.90106	0.844243
H4K20me2*	66.56±7.05	84.11±1.62	1.26365	0.0136844
H4K20me3*	22.31±1.64	4.81±0.85	0.215569	8.05105e-05
H4K20ac	0.00±0.00	0.011±0.003

## Sheet: Table S4-Tumor conventional SE
Table S4 Identified super enhancers in Tumor
Chromosome	Start	End	Adjacent gene	Expression(normal tissue)	Expression(Tumor)	H3K4me3(RPM,normal tissue)	H3K4me3(RPM,tumor)	H3K27ac(RPM,normal tissue)	H3K27ac(RPM,tumor)	H3K27me3(RPM,normal tissue)	H3K27me3(RPM,tumor)	H4K8ac(RPM,normal tissue)	H4K8ac(RPM,tumor)
chr1	36054266	36098491	Hs6st1	12.5315	30.6409	9.87494	12.5728	4.93729	10.7539	1.52855	1.1982	5.68903	6.50236
chr1	36566710	36637274	Fam178b	3.46763	3.89851	3.22825	3.42535	9.81041	20.3818	3.61502	1.74234	12.5526	17.4191
chr1	39922853	39979194	Map4k4	38.286	32.7066	3.05053	2.87093	5.33392	7.9343	0.909762	0.899097	5.76076	5.07875
chr1	51485205	51540054	Nabp1	45.6537	11.2976	0.90053	1.68934	3.72322	8.6626	1.27815	0.778377	4.95605	7.87253
chr1	59433126	59478214	Fzd7	8.14888	20.2755	1.30311	2.82743	3.74584	10.9812	1.91029	0.878377	4.86639	9.1175
chr1	72856668	72892344	Igfbp5	123.038	937.601	5.23684	13.3115	2.94891	8.87855	2.44952	0.883782	3.49905	6.27825
chr1	73361230	73402200	D530049I02Rik	0	0	0.593851	0.948278	2.3445	9.05953	1.18792	0.617116	2.94651	9.98602
chr1	73512530	73598145	Pinc	0.535132	20.6791	1.38547	3.89118	5.48857	30.4948	2.24344	1.43333	6.84455	26.0565
chr1	74283292	74305381	Pnkd	56.2444	54.3617	11.8776	15.541	4.93835	10.6149	0.610246	0.454954	4.62878	4.03875
chr1	85319151	85331632	C130026I21Rik	7.29327	6.44948	1.52147	5.5568	2.41078	14.6979	1.71008	1.36126	1.77586	11.6202
chr1	86431476	86476437	1700019O17Rik	0	0	6.77511	8.02042	7.75522	18.5195	1.30218	0.72162	9.62574	12.0277
chr1	86477462	86516474	Ptma	446.318	769.631	8.41307	8.09872	7.38227	12.235	1.18152	0.784683	9.38309	8.94762
chr1	87862451	87903424	Gm19582	0	0	1.44778	1.7368	4.16614	8.14588	0.616652	0.586485	4.68538	5.77899
chr1	89068921	89148554	Sh3bp4	8.62571	26.0015	8.13132	15.8344	8.62527	24.6606	3.10408	1.46937	9.94908	13.748
chr1	89461893	89521038	Agap1	4.42122	6.90931	1.49926	2.49368	4.79053	10.4575	2.18258	1.52612	5.30573	8.14689
chr1	90896032	90929073	Mlph	5.68917	15.7025	2.13537	5.57973	3.38078	8.5061	2.91402	1.1	4.4248	6.49757
chr1	91042905	91099034	Lrrfip1	25.3255	21.903	9.55797	9.70818	7.96142	10.4366	1.34756	0.882881	8.67196	7.14757
chr1	119256231	119304331	Inhbb	15.2008	31.0191	0.96555	2.06976	3.59172	12.5996	1.91936	1.11711	4.61421	11.3769
chr1	133045039	133093836	Pik3c2b	1.58447	2.82988	7.91513	7.6835	6.76787	12.1432	2.37691	0.994593	7.86725	8.01769
chr1	133209965	133259312	Plekha6	5.73736	7.5965	2.80345	4.50412	6.5301	13.2055	4.05175	1.41802	8.33573	10.7054
chr1	133397481	133449438	Sox13	6.61411	8.1847	10.8427	10.8898	5.92412	9.88837	3.41214	1.25045	7.44752	8.631
chr1	134057568	134087280	Btg2	36.7446	17.0081	13.6201	9.15061	7.67842	9.60597	0.835017	0.630629	8.35422	6.95616
chr1	134090350	134107359	Chit1	0.0770373	16.2321	2.84192	2.5443	4.87364	8.48511	0.568601	0.335134	6.17713	6.18813
chr1	155049207	155095881	Ier5	35.3265	32.2653	4.84563	4.09998	9.4827	14.0772	1.28456	0.954953	12.5341	12.1258
chr1	155194719	155235711	Stx6	27.2754	30.8608	1.96903	6.14127	4.89153	17.9057	2.18738	1.02702	6.00565	12.2925
chr1	165609251	165643223	Mpzl1	14.0702	87.7323	9.6685	12.9192	3.07095	8.2779	1.39508	0.645044	3.54332	4.10096
chr1	170447221	170552073	Nos1ap	2.73804	6.12095	1.52256	2.57198	5.45859	16.137	2.87985	1.5	6.18721	13.4593
chr1	172299886	172320132	Igsf8	23.7313	96.832	6.16554	7.46996	3.1246	7.94217	0.692466	0.393693	3.89692	5.03568
chr1	180385809	180410771	Gm5069	0.72858	0.47271	2.20744	2.57593	5.74422	8.11091	0.510407	0.508107	6.24493	5.73752
chr1	186635009	186697227	Tgfb2	2.50209	16.8522	1.14327	2.4747	3.74005	14.1716	2.82325	1.12793	4.41528	12.7112
chr1	191251294	191295644	Nenf	91.4039	117.105	1.52581	1.78109	4.58117	8.52183	2.84141	0.984683	5.94401	7.66198
chr10	8787716	8838027	Sash1	7.38233	4.0221	0.981805	2.01914	3.99886	11.275	0.871322	0.776575	4.83893	9.52584
chr10	18446127	18515848	Nhsl1	4.50597	49.2345	2.65282	17.1766	4.72636	26.2885	1.93164	1.04684	5.1477	13.8501
chr10	21658629	21725973	Gm5420	0.0448353	1.14586	1.34321	2.27223	4.517	13.6348	3.09074	1.14054	6.12053	13.9386
chr10	40494557	40527739	Slc22a16	0	0	1.07934	1.88074	3.37499	10.9821	1.41857	0.657656	4.73189	9.78664
chr10	42840343	42916838	Scml4	7.81798	6.8734	6.69004	12.6108	10.6189	22.9811	3.213	1.95045	12.5347	15.3248
chr10	43684581	43760322	1700027J07Rik	0	0.0307151	2.30768	3.69583	5.51329	12.5069	3.75277	1.5036	7.54559	12.6602
chr10	43994547	44079658	Aim1	15.5345	58.0987	8.07605	13.9434	5.76894	12.8776	5.87448	1.91801	6.63104	9.45964
chr10	59879137	59924432	Dnajb12	17.6601	17.2508	9.60619	11.1516	10.4248	18.1855	1.28082	0.827926	12.4803	11.5524
chr10	61346257	61396483	Pald1	13.8378	9.19607	7.44806	6.53355	6.81574	8.11091	3.58513	1.16216	7.77535	6.29659
chr10	62277462	62342792	Hk1	25.3168	97.2024	10.7641	16.1484	7.83202	27.6052	1.58408	1.09279	8.43212	14.2896
chr10	77997807	78026277	Pfkl	115.45	182.86	5.61124	9.86953	2.92524	8.5673	1.21141	0.582882	2.80529	4.20624
chr10	80032322	80112075	Gpx4	664.171	424.438	29.543	33.7354	19.119	38.5533	1.90869	1.57027	17.7575	16.8975
chr10	81126849	81147703	Zbtb7a	16.9319	10.1889	25.8927	21.0464	6.06825	8.89341	0.508271	0.408107	5.21326	3.30023
chr10	81383743	81437036	Mir1191b	0	0	25.4359	22.9105	14.7009	24.588	2.06512	1.02522	14.5196	11.3091
chr10	81558091	81577311	Tle2	4.57728	22.1192	18.7838	16.7685	4.34341	8.59615	1.40095	0.458558	4.46963	4.23096
chr10	83611954	83653341	Appl2	26.0878	76.1801	5.22817	10.0625	4.49175	13.4581	0.916169	0.716215	5.13145	7.3334
chr10	93254014	93291994	Elk3	13.3524	6.29089	1.39468	1.92819	4.1835	10.3448	0.848364	0.474774	4.82884	7.60297
chr10	111535427	111626264	4933440J02Rik	0	0	2.27625	5.43421	7.19763	25.1065	3.41001	1.74865	9.67169	19.8269
chr10	111734980	111846803	Gm20758	0	0.0721096	2.04597	6.65693	7.45907	33.4622	3.46874	1.84414	9.84541	25.4727
chr10	115788497	115838853	Tspan8	6.65852	35.9998	1.02515	3.18254	2.30032	10.4042	1.3529	0.684683	2.94595	9.57768
chr10	121417643	121468412	Rassf3	28.2051	62.6387	2.46156	3.3518	6.03353	12.1511	0.922576	0.78198	6.90226	5.56923
chr10	121485876	121516351	Rassf3	28.2051	62.6387	2.14892	3.54003	4.09407	13.7257	0.98611	0.563963	5.11464	8.00014
chr10	122867423	122914647	Mirlet7i	12.8443	14.4259	1.66018	2.08874	5.35075	11.0075	1.19486	0.753152	6.48366	8.39811
chr11	3126957	3136834	Pisd-ps1	2.1063	2.81197	7.38413	6.94639	12.7614	14.2066	5.14785	4.4135	14.1363	16.0577
chr11	5485559	5507515	Xbp1	76.1963	625.664	2.02538	4.30798	2.34345	9.86127	0.546712	0.37027	3.19083	5.93291
chr11	8539585	8602074	Tns3	8.90478	11.9296	1.33562	3.96869	4.77159	14.3963	2.28188	1.20811	5.66437	11.1313
chr11	8615299	8669685	Tns3	8.90478	11.9296	6.28745	14.0486	4.43441	14.8107	3.16281	1.09099	5.21382	11.4647
chr11	20453532	20478538	Sertad2	5.12708	8.81442	2.32718	4.22731	2.69116	10.4033	1.3278	0.515314	3.59991	7.63247
chr11	34149776	34186001	Foxi1	3.89878	90.1426	0.552672	1.06454	1.9968	8.69057	2.33367	1.54504	2.56656	9.61357
chr11	35915148	35985899	Wwc1	6.56693	63.7903	3.74408	12.7942	4.3776	22.3341	4.55789	1.55405	4.45338	12.4417
chr11	44516188	44547957	Rnf145	37.5038	60.3739	10.6909	10.159	4.33078	9.87613	0.497059	0.516215	4.28639	5.255
chr11	45829838	45884162	Clint1	30.0781	52.3324	8.07172	10.8463	4.04831	10.9209	1.55952	0.970268	4.03477	6.3269
chr11	51628606	51664990	D930048N14Rik	3.35518	14.4713	14.318	20.3678	6.46645	18.5938	1.41536	0.804503	7.0121	8.67885
chr11	53777750	53814194	Irf1	57.3068	25.6478	2.18522	1.93926	6.63952	10.2949	0.818466	0.622521	8.17098	8.47308
chr11	57644102	57722892	Galnt10	6.71628	25.0447	8.87309	9.39341	7.89935	15.3895	3.15053	1.32883	9.2542	11.2948
chr11	60091148	60164366	Rai1	5.21817	4.95784	21.1684	18.7014	10.923	20.5636	2.11904	1.64594	11.0233	10.4015
chr11	60237694	60279936	Srebf1	115.106	316.424	1.37138	1.79295	3.99097	11.9334	0.917771	0.719818	4.17711	8.18437
chr11	63860479	63915002	Hs3st3b1	2.07887	4.36038	1.75663	2.14252	3.64116	8.20796	3.70739	1.41802	4.65848	8.68363
chr11	68312769	68347503	Ntn1	4.99082	14.7737	0.808418	1.6063	2.77479	8.87593	1.8254	0.790089	3.34382	6.19132
chr11	69086013	69110780	Per1	17.9068	20.9256	21.0091	21.8151	6.33284	10.6455	0.575542	0.443242	5.814	4.11851
chr11	72448000	72543967	Spns2	17.5732	62.6583	9.89553	17.3869	12.9634	40.412	5.78105	2.19369	14.3251	25.6593
chr11	72905359	72966101	Atp2a3	44.3916	13.3554	5.71148	3.3257	5.74738	11.5373	2.86436	2.99008	6.69885	9.77467
chr11	74377314	74416565	Olfr412	0	0	0.817087	1.36666	2.80215	12.0523	2.15908	0.871169	3.31916	9.79062
chr11	75119281	75169149	Hic1	8.94666	1.55766	9.11258	5.52437	6.77208	11.8582	2.37424	1.15315	7.87509	8.52253
chr11	75530640	75577265	Mir3971	0	0	14.3277	9.91935	9.69311	14.8439	1.86651	1.01802	11.0799	11.5309
chr11	76059268	76104021	Rflnb	0	0	1.35621	1.81589	4.13142	9.42936	1.14895	0.734233	5.05187	6.93622
chr11	76104866	76169962	Vps53	14.4897	39.5898	1.75067	1.86255	5.04565	8.60489	1.25893	0.899097	6.03087	6.86444
chr11	77762766	77794296	Myo18a	12.4639	20.1816	7.75691	8.83188	5.20978	10.8545	1.9578	0.706305	5.64476	5.79255
chr11	79030895	79091052	Gm11201	0.151985	0.008931	2.83596	2.25641	8.65841	12.3355	2.03949	1.37567	10.7174	10.5794
chr11	79092405	79146810	Ksr1	7.48734	6.488	8.4743	8.18967	8.3954	14.8693	1.49545	1.11261	10.4473	11.7797
chr11	79299923	79335013	Nf1	4.06306	6.37544	1.12648	1.58969	2.7406	9.09013	2.02401	0.718017	3.32421	8.17241
chr11	79644625	79681268	Rab11fip4os2	0	0	4.20031	6.41254	5.64585	12.5384	2.86063	1.05856	6.75432	9.79541
chr11	86569614	86618906	Mir21a	30.2705	35.9088	6.32647	4.31985	7.0898	10.1743	0.766678	0.633332	8.67981	8.28805
chr11	87700782	87738533	Supt4a	78.9804	108.595	8.01374	9.39974	5.81208	13.946	3.3059	0.97207	5.83361	6.878
chr11	88106445	88167369	Cuedc1	63.1677	73.9574	4.23119	4.43927	9.55055	21.1214	3.08166	1.59279	11.6555	14.4156
chr11	90330688	90390882	Hlf	8.93911	9.78645	4.37315	9.24156	5.14665	11.8739	3.56217	1.49639	6.63776	9.19885
chr11	94131535	94193150	Tob1	58.9155	39.4519	3.96623	7.00334	8.52217	24.7541	4.18843	1.33693	10.2791	15.6023
chr11	94986002	95011567	Ppp1r9b	56.3835	33.444	25.0219	20.6494	7.17659	13.2352	1.24772	0.619819	6.74704	5.93531
chr11	95192034	95231948	Tac4	0.041256	0.0241825	1.8119	3.7164	4.07303	11.24	7.11366	1.75405	5.26706	10.6631
chr11	96923497	96948045	Prr15l	7.68659	31.9953	5.30782	10.0514	3.25979	10.0431	1.92737	0.587386	3.75906	6.24236
chr11	96961068	96982825	Sp2	9.49414	4.00651	8.61789	8.34943	5.34812	9.66192	0.512008	0.498197	5.6683	5.28052
chr11	97799053	97825704	Lasp1	62.4386	44.3038	13.6976	12.5372	6.79733	8.61189	0.502932	0.457657	6.13566	4.14881
chr11	98039308	98076232	Stac2	8.56846	121.215	4.7714	11.392	3.26873	11.6964	3.64546	1.03243	3.78204	6.78469
chr11	98696352	98723438	Csf3	0.314922	1.9945	2.24428	4.2368	4.58538	8.86281	0.840356	0.692791	5.03842	5.11464
chr11	98762005	98790202	Nr1d1	54.2309	7.48797	11.7697	7.36636	6.73894	8.5026	0.633737	0.537837	7.07262	5.03887
chr11	98923498	98973424	Rara	12.1136	13.2836	28.3927	23.7963	15.209	22.5404	1.49438	1.17748	15.697	11.7231
chr11	99073394	99121752	Tns4	1.39965	2.13488	2.65608	3.1865	6.62742	10.8344	2.86276	1.47928	8.51673	9.20602
chr11	100378408	100403066	Jup	28.4828	84.3004	7.67672	13.7868	4.33762	10.7277	1.42764	0.485585	4.3357	3.90476
chr11	102208609	102230780	Mir8101	31.4251	51.966	10.1973	9.58322	4.92151	8.92926	0.587822	0.466666	4.75207	4.20863
chr11	103025219	103059473	Nmt1	64.4874	74.6138	4.77248	8.02438	3.95047	12.0051	0.719695	0.637837	3.93895	6.96812
chr11	104617754	104675004	Itgb3	4.84436	8.7113	1.6954	1.6498	5.59115	8.3697	2.31552	1.35495	6.91347	9.13983
chr11	106651963	106683201	Pecam1	57.0036	8.29561	1.60221	1.87204	8.37856	13.9967	0.610246	0.665764	9.98214	13.6005
chr11	109687986	109777234	Fam20a	17.2322	242.984	6.44404	21.7732	7.20552	26.9102	4.42388	1.94864	8.6955	21.749
chr11	112761759	112790039	Sox9	3.99127	26.4897	6.10269	27.0342	2.26823	14.8448	3.42389	1.15675	2.27853	9.734
chr11	113074064	113133056	2610035D17Rik	0.987396	1.8077	1.27494	3.37869	3.58961	12.8339	4.05068	1.91081	4.3923	13.8206
chr11	113259106	113295495	4732490B19Rik	0.0145569	0.035325	0.806792	1.65929	3.39077	8.24293	1.30111	2.76216	4.34859	8.87903
chr11	113725598	113744817	Cdc42ep4	18.6006	28.5693	1.12485	1.73759	2.89894	8.07506	0.477839	0.464864	3.21885	5.67132
chr11	115160280	115189394	Slc9a3r1	44.9404	182.762	17.1886	21.0749	5.95989	14.5869	1.07527	0.871169	5.56519	7.58143
chr11	115940735	115967679	Itgb4	8.45269	122.837	1.3042	2.38849	3.09672	11.7987	0.684991	0.67117	3.24799	8.18996
chr11	117507032	117543504	Gm11733	0.0144738	0.0264473	1.19962	1.97723	3.63801	12.1397	3.44418	1.34865	4.56546	13.1642
chr11	117801317	117838678	Afmid	2.8591	2.19437	11.3634	13.4159	6.23763	16.109	1.2931	0.895494	6.77394	10.7397
chr11	117921279	117980359	Socs3	1.42348	0.668911	14.2898	12.4866	11.5247	12.826	4.28667	7.40449	13.7194	10.8402
chr11	118176749	118239950	Cyth1	32.6418	23.4736	4.80337	4.35306	11.4606	17.7536	1.10837	1.49549	11.2587	14.2321
chr11	119675608	119716834	Rptor	10.0057	13.3378	1.21642	1.56359	3.53701	8.84532	1.14147	1.02612	4.12219	8.82241
chr11	119963785	119991674	Baiap2	16.8936	59.9048	1.35838	1.86887	3.52701	8.92838	0.728237	0.604503	3.90813	5.94567
chr11	120227945	120262706	Bahcc1	2.18322	1.9174	19.68	21.0424	6.74998	14.1016	3.50237	4.58197	7.37467	8.55364
chr11	121527473	121558412	Zfp750	2.05905	11.3406	0.936833	1.94006	3.43549	13.1425	0.677517	0.61081	4.09417	12.3491
chr12	17295239	17329928	Atp6v1c2	8.59539	95.8583	1.68077	8.77098	2.13515	10.3561	2.73409	0.81171	2.43543	6.56377
chr12	24555911	24604151	Grhl1	5.91514	25.1231	5.05857	8.4483	4.04147	11.2392	1.91723	0.833332	4.47019	6.92346
chr12	25137404	25271474	Gm17746	0.0924133	0.127715	3.21254	5.4524	12.7293	39.466	6.84457	2.64774	17.586	36.4676
chr12	51811548	51848426	Hectd1	13.3216	11.4772	12.8344	13.1367	4.1835	8.77625	0.581949	0.548648	4.17711	4.16875
chr12	54185479	54217590	Egln3	7.82977	73.0391	3.75871	14.5666	2.09306	8.43877	1.96208	0.818016	2.57497	5.36985
chr12	54484522	54517472	Gm7550	0	0.105127	0.5375	1.702	2.05887	8.32949	1.65295	0.796395	2.71843	8.50658
chr12	69427521	69518309	5830428M24Rik	5.5277	3.43215	6.30588	7.32444	12.8067	25.7334	2.4602	1.55405	17.1259	21.4315
chr12	76540360	76596407	AI463170	0.329679	5.99944	2.76986	6.51694	6.32127	11.8389	1.7624	1.39369	7.58145	7.65321
chr12	78962293	78985911	Tmem229b	11.9712	12.9149	2.12345	1.39988	3.21508	9.70564	0.549381	0.402702	4.10987	8.08149
chr12	79705317	79777766	9430078K24Rik	0.989593	0.308868	1.67156	2.08637	9.16655	15.0459	1.63907	1.0045	13.4728	16.8712
chr12	79887138	80018805	9430078K24Rik	0.989593	0.308868	4.97567	6.63083	20.2405	29.9632	3.90813	2.49459	28.8873	31.1049
chr12	80798006	80857355	Susd6	15.6869	18.9501	1.77668	2.56565	5.31077	14.537	0.722898	0.788287	5.64644	9.09517
chr12	81131309	81176600	Mir3067	0	0	0.666999	1.28836	2.14777	10.4776	2.43724	1.07387	2.54919	10.1615
chr12	85427268	85491033	Fos	5.87631	20.161	14.4041	18.1241	9.12184	19.5485	3.26479	1.23063	11.1315	13.3381
chr12	85955824	86008668	Tgfb3	28.4851	176.428	1.43478	1.94717	5.10667	12.6179	1.19967	0.9018	6.86808	9.84725
chr12	86793524	86856886	Irf2bpl	19.9755	40.6057	4.51078	6.11754	13.1481	24.7611	1.81312	1.23603	16.3319	17.0132
chr12	99318823	99375532	Foxn3	2.51032	1.23458	1.73604	2.08953	6.16399	8.58828	1.04057	0.903602	7.7916	6.92266
chr12	102615368	102661512	Mir1936	0	0	1.93218	2.12591	7.78205	12.0453	1.00319	0.956755	9.15613	9.96369
chr12	104829463	104866128	Clmn	3.47217	3.97038	3.21633	5.23649	3.63801	8.75964	1.98717	0.76126	4.40575	6.82297
chr12	108236739	108286022	Ccdc85c	3.986	8.01168	9.64954	9.27794	5.95568	8.19135	3.66681	2.25495	7.36682	6.30457
chr12	110491529	110537944	Ppp2r5c	33.9622	53.5664	2.77799	2.92392	6.65951	10.3395	0.738915	0.724323	7.03171	6.21046
chr12	110985766	111017274	6030440G07Rik	0	0.206701	2.72001	2.86144	3.32186	9.28685	1.43191	0.655855	4.20009	6.96094
chr13	20075476	20153952	Elmo1	8.51609	7.74224	8.85684	8.32808	6.24289	12.193	2.63585	1.36937	7.6812	10.6057
chr13	28928914	28959726	Sox4	7.55029	19.5507	14.9877	22.9588	3.2377	8.87593	1.43832	0.581981	3.63074	5.03568
chr13	31765210	31816167	Foxc1	2.12921	17.8876	9.67934	27.0548	3.34448	16.5287	7.20976	1.90901	3.55508	10.6743
chr13	37501131	37582082	Ly86	19.5645	4.83752	2.45722	4.77461	8.44432	26.1644	3.41641	1.5072	11.6454	21.414
chr13	37585856	37643329	Rreb1	7.92661	5.86612	1.22671	1.39988	4.74319	8.91265	2.2979	0.990989	6.73583	9.60799
chr13	37836489	37937410	Rreb1	7.92661	5.86612	6.38011	7.42251	10.1213	24.2864	1.59475	1.45585	11.7401	15.4915
chr13	41319540	41360085	Nedd9	11.5899	12.4178	3.94402	10.6573	3.88576	16.8837	0.835551	0.637837	4.71172	10.4909
chr13	49067950	49148279	Wnk2	0.848693	9.23471	5.53755	9.81812	5.82365	17.3392	7.4009	4.07657	6.83838	15.0656
chr13	49293014	49317414	Fgd3	8.43152	6.49468	3.57394	5.19852	2.81425	8.06632	1.08702	0.436035	3.03337	5.81647
chr13	51729813	51782320	Sema4d	13.2122	8.63448	2.85926	2.46916	7.92776	9.56225	2.56645	1.22973	8.48591	7.01757
chr13	58585448	58630393	Slc28a3	2.85796	74.7798	1.68836	12.7673	2.71009	15.2234	3.87076	1.25045	2.98685	9.06007
chr13	60454483	60509191	Dapk1	13.9119	22.5427	1.44345	2.68191	4.34288	8.19309	2.47782	1.29009	5.55846	8.14131
chr13	60693909	60739743	BC051665	0	0	1.21642	1.73601	4.2219	10.8265	1.05391	0.709909	5.13985	8.64376
chr13	63239210	63332690	Gm16907	0.373706	2.1052	10.4921	57.9501	11.5589	48.0237	1.91669	1.63513	13.6218	19.6841
chr13	71361374	71381844	Mir466f-4	0	0	0.335396	0.990195	1.50339	8.49473	0.380135	0.308107	1.8319	7.00481
chr13	71949280	71964552	Irx1	40.5773	268.88	8.09935	27.2011	1.79586	10.5992	1.83821	0.483783	1.4542	2.91821
chr13	101510163	101550498	4922502H24Rik	0	0	0.936833	2.34341	3.0983	14.6227	1.17831	0.554954	4.21522	12.6482
chr13	101707242	101769153	Pik3r1	36.806	67.3964	14.4643	16.6949	7.58479	15.2242	0.864915	0.882881	8.34021	7.43309
chr13	102844099	102906911	1700099I09Rik	0.184734	0	5.15827	15.0451	5.79209	16.5619	1.52321	1.17748	6.83222	9.41658
chr13	111263988	111304951	Actbl2	0.0168831	0	0.662122	1.04002	2.64224	10.5598	1.98343	0.954953	3.22502	11.495
chr13	111787395	111811254	Map3k1	8.99313	7.77841	13.8742	14.6845	4.27397	9.94695	0.434059	0.381981	3.89019	4.02838
chr14	7812821	7861621	Flnb	20.122	99.7491	5.52672	10.7229	4.33552	12.7325	1.49758	0.87207	4.84565	7.20499
chr14	24170096	24236917	Dlg5	4.67469	14.3422	1.606	2.379	4.60853	13.8525	3.08753	1.5009	5.55174	10.4486
chr14	25298339	25324740	Zmiz1	12.4528	16.8763	0.868562	1.99463	3.85841	13.1644	1.55952	0.679278	5.44975	10.3952
chr14	25338357	25415151	Zmiz1	12.4528	16.8763	4.54112	3.89356	9.77201	21.2062	3.57124	1.73964	12.686	18.625
chr14	25445923	25529833	Zmiz1	12.4528	16.8763	24.1658	23.0972	20.3588	33.3975	2.12545	1.54144	23.4532	16.9055
chr14	25530656	25567887	Mir3075	0	0	1.78751	1.52721	6.17767	9.21865	0.844093	0.74144	7.17237	4.92562
chr14	25574625	25645532	Israa	0.0166507	0.0647033	9.31089	6.61659	11.5884	20.596	1.51413	1.1991	12.8945	11.0986
chr14	27332491	27390786	Arhgef3	18.932	8.92995	7.97798	7.51583	7.45959	11.5417	1.14308	0.873872	7.95915	8.32315
chr14	31384479	31413798	Sh3bp5	34.6064	18.0304	1.76747	1.88944	6.16872	9.31308	0.684991	0.475675	6.97175	6.16978
chr14	31656092	31702540	Btd	28.845	20.7699	2.98443	3.14221	6.61532	18.2423	1.53869	0.932431	8.81598	14.095
chr14	40908177	40968523	Tspan14	46.2657	75.3135	10.5544	13.1446	10.155	26.1854	1.17191	0.966665	10.6664	12.4201
chr14	60574309	60607970	Spata13	9.80558	9.21348	0.684879	1.16973	2.42446	8.06195	2.31658	0.796395	3.04009	7.28953
chr14	60681509	60746179	Spata13	9.80558	9.21348	5.103	3.16831	8.35332	11.7751	2.49384	1.15766	9.52151	8.6286
chr14	65322878	65396435	Zfp395	17.6751	94.0184	12.2449	27.4036	8.84042	41.9674	2.18738	1.34594	10.5235	18.0787
chr14	65734679	65808469	Pbk	2.75506	37.2672	2.7872	4.81178	5.16664	12.6931	4.55255	1.81982	6.3161	12.5964
chr14	70019363	70075824	Egr3	5.28372	1.19132	5.89354	4.28584	9.10501	10.5371	4.26478	2.18378	12.5173	11.7446
chr14	70308034	70351462	Slc39a14	6.94368	16.6829	6.44133	9.60458	5.71792	16.8251	0.996788	0.708107	6.6288	10.5722
chr14	73355666	73410956	Itm2b	868.357	1150.59	9.39542	12.6448	5.75316	12.5296	0.904423	0.895494	6.16984	7.25284
chr14	74839429	74919926	Lrch1	6.22393	5.02201	2.77365	3.75752	8.1287	19.5249	1.4821	1.23603	9.55177	14.1029
chr14	79498980	79554500	Elf1	21.0587	9.30419	6.30425	6.64665	6.67529	11.4639	0.691398	0.749548	6.29593	6.77193
chr14	120282870	120374160	Mbnl2	21.1087	25.6798	2.95842	4.31589	9.14078	16.8321	1.41643	1.28648	10.5408	9.11271
chr14	121082090	121207290	Farp1	8.72039	18.9918	2.66637	4.06043	8.81517	23.3115	4.04268	2.05946	10.9634	18.4719
chr15	12192515	12233469	Mtmr12	7.87669	5.67955	8.25648	8.05285	4.27187	8.47899	1.13614	0.733332	4.63831	5.60114
chr15	12259988	12307673	Golph3	36.5384	54.3504	1.35946	1.76764	3.45863	10.1472	1.67324	0.806305	3.98322	8.22904
chr15	12469539	12501653	Pdzd2	5.48767	1.97218	0.843637	3.90305	2.55123	8.06107	0.898017	0.557657	3.06419	5.66653
chr15	25756028	25792159	Fam134b	15.0835	23.2291	2.07144	4.29454	3.50387	10.6088	0.935389	0.595494	4.28415	6.12911
chr15	37120247	37169558	Grhl2	2.3826	12.4572	2.92808	4.09049	3.43759	12.3338	3.03094	1.03874	4.0953	9.13823
chr15	37288984	37329818	Grhl2	2.3826	12.4572	0.756944	1.53354	3.08568	14.7783	2.12652	0.784683	3.38585	9.01701
chr15	50819953	50895560	Trps1	4.92362	31.8956	11.8852	48.6255	4.74477	32.7505	1.86437	1.06126	5.0373	11.2517
chr15	50915266	50945496	Trps1	4.92362	31.8956	0.465436	3.11374	1.1925	12.0767	0.885203	0.425224	1.36678	6.98009
chr15	51316053	51349930	Gm19303	0	8.16557	0.475189	2.30386	1.41607	11.8424	1.33368	0.493693	1.77978	8.80167
chr15	58311314	58348664	Klhl38	0.326539	0.852847	1.46729	1.97723	2.92839	8.64511	2.3657	0.868467	3.60888	8.12376
chr15	58939326	59006511	Ndufb9	706.19	515.621	2.37324	3.68792	7.46643	14.301	1.5766	1.18648	8.87594	9.16535
chr15	59048858	59090325	Mtss1	24.9237	46.7417	11.1656	13.8184	6.29076	8.55331	1.40148	0.758557	7.48002	5.0293
chr15	59173628	59205894	Mtss1	24.9237	46.7417	0.829008	1.15312	3.35553	8.86543	1.28189	0.777476	4.6271	8.32953
chr15	59511765	59567877	Trib1	11.8888	49.5519	1.20558	1.63635	4.2219	9.01931	1.14201	0.834233	5.74227	8.47468
chr15	59585090	59696421	Trib1	11.8888	49.5519	17.7223	31.831	12.6089	36.1245	3.91828	2.15225	16.2103	24.9862
chr15	59723813	59787004	Gm19510	0.0176708	0.0818191	1.46079	3.08843	5.17927	9.89536	2.15268	1.4009	7.22617	9.54737
chr15	61502946	61563624	D030024E09Rik	0	0	0.837135	1.84594	4.03305	11.3546	1.3529	0.805404	5.7843	11.3634
chr15	62048264	62119139	Pvt1	2.21702	2.62692	1.77776	2.26195	6.78523	11.4167	1.36464	1.05675	9.37412	10.6408
chr15	74918044	74972604	Ly6e	566.949	1466.18	15.9728	16.6767	13.7014	27.9576	1.54083	1.32702	16.0887	17.7557
chr15	76985811	77032645	Mb	2.87829	46.4048	2.16571	5.8518	4.81894	9.39701	4.12009	1.35765	5.72882	7.12444
chr15	77356519	77399208	Apol7a	0.534121	9.3455	1.84007	3.5859	3.93732	9.74061	3.70152	1.08378	4.76103	7.79438
chr15	77781625	77887810	Myh9	172.442	172.449	23.1911	21.4055	23.969	36.3465	3.05603	2.19639	22.1122	18.487
chr15	77888645	77934858	Txn2	162.989	135.839	6.52857	7.00176	7.27233	8.07419	1.81419	1.07657	8.11046	5.79893
chr15	78849955	78881056	Lgals2	0.0506793	2.23017	9.62624	9.19331	4.8363	12.1572	1.71969	0.603602	5.29004	7.87572
chr15	79188224	79235666	Pick1	17.7343	49.3392	5.5809	10.4176	4.73898	17.5919	4.61608	1.17477	5.37129	10.0068
chr15	81830947	81863042	Tob2	25.164	17.4234	15.8416	19.9051	5.82102	12.5952	1.00159	0.57117	5.80167	5.3842
chr15	84663243	84702998	Prr5	17.8056	31.9384	6.45434	9.62989	5.4528	13.744	2.40201	1.12702	6.40184	8.36462
chr15	85599236	85635990	Wnt7b	1.5711	3.10338	5.64809	7.84959	5.86152	11.3511	3.58246	1.4063	6.71846	6.51911
chr15	85642830	85710343	Lncppara	0	0	33.4757	62.3728	15.7866	52.5701	1.70527	1.33874	14.2932	16.3967
chr15	97350354	97394572	Amigo2	6.2282	1.51444	5.18211	6.74946	5.20978	8.78412	1.27762	0.914413	5.80727	7.28235
chr15	97878495	97915052	Vdr	3.18391	18.9907	3.13181	7.46126	3.21876	9.81405	3.98074	1.01802	3.62009	6.28224
chr15	99387187	99428876	Tmbim6	295.143	536.55	8.13728	11.4126	4.70321	9.90323	1.0411	0.645044	4.58843	5.01893
chr15	99497342	99547677	Faim2	0.1921	12.8094	1.58758	3.47359	4.05515	13.1312	7.22044	2.38198	4.78905	10.4223
chr15	101153940	101185690	Acvr1b	10.0276	12.3097	9.58289	12.6282	4.56381	11.2243	1.3278	0.636936	4.96053	6.0007
chr15	101327041	101365976	Mir1941	0	0	1.29228	1.70358	4.54119	9.69078	3.56697	2.26846	5.77029	9.734
chr15	101963294	101984711	Krt78	0.0701852	0.0346393	0.98614	1.33028	3.09567	8.09517	1.78482	0.652251	4.22755	6.38033
chr15	101992453	102020830	Krt8	106.361	594.943	3.7327	11.4252	3.12723	11.1071	3.44204	0.906305	3.40938	5.90659
chr15	102239589	102264391	Rarg	24.6891	19.7457	17.2585	13.4222	5.96515	9.03942	2.04109	0.617116	5.95297	4.5412
chr15	102650270	102673675	Atp5g2	202.811	309.316	5.74453	6.50508	2.91787	8.27615	0.797644	0.399999	3.02272	4.64568
chr16	10955672	11000084	Litaf	38.8608	160.617	6.26253	11.8887	5.71371	13.4415	1.91296	0.854052	6.37774	6.43776
chr16	11002316	11034512	Gm4262	0.111316	0.179038	1.40389	2.1789	4.14036	9.18281	1.638	0.787386	5.27323	6.99683
chr16	21195087	21228883	Ephb3	5.0431	20.9233	5.91413	9.93042	3.47599	8.41604	3.72928	1.04324	3.74281	4.8012
chr16	22403512	22470411	Etv5	3.94605	27.7184	6.75614	8.58749	3.99518	11.4149	4.49756	1.27297	4.54304	8.24499
chr16	29939230	29976608	Gm1968	0	0.104406	1.26844	1.73205	2.91787	9.67067	2.0443	0.822521	4.14517	9.00823
chr16	43553300	43592343	Mir568	8.6938	1.76399	0.775908	1.23458	3.63169	8.15987	0.615584	0.569368	4.59684	7.22732
chr16	44480879	44560412	Mir3081	0	0	7.9498	14.1522	7.16975	18.0063	5.00583	1.42612	7.46881	10.7365
chr16	44643716	44731904	Nepro	0	0	6.20239	7.3885	6.96776	23.3937	3.84407	1.51982	8.41138	20.5463
chr16	90071261	90109021	Gm10789	0	0.0604195	0.954713	2.74914	2.5728	8.32424	2.22849	0.887386	3.01207	6.92745
chr16	92597333	92658848	Runx1	4.64655	10.1539	1.75446	2.9342	5.61482	14.4278	2.94498	1.41081	6.59181	10.6727
chr16	92990536	93045585	Runx1	4.64655	10.1539	1.11726	1.90367	4.12195	11.5216	3.96793	1.06126	5.65653	11.9336
chr16	95238212	95292477	Kcnj15	6.66476	1.88042	1.11889	2.43278	3.93258	11.4088	2.84354	1.12522	5.2637	12.9585
chr16	95699256	95738317	Ets2	21.0762	36.7251	10.8242	12.2849	4.61694	8.17036	1.18686	0.738737	5.0558	4.5731
chr16	95918954	95948663	1600002D24Rik	0.0199236	0.042323	0.815462	1.26384	3.0983	10.3596	2.01173	0.775674	4.25837	9.12707
chr17	5937742	6017447	Synj2	3.88706	6.55814	8.20284	9.56899	9.13973	17.7991	2.12118	1.21081	10.6344	11.5835
chr17	6671925	6703741	Sytl3	0.830113	5.94661	0.966092	1.81984	2.30821	9.20816	1.67697	0.693692	2.85796	6.74162
chr17	6744424	6795586	Ezr	51.959	87.2064	12.3018	15.2136	6.17819	14.0256	1.93645	0.967566	6.15023	7.87812
chr17	12715370	12763832	Airn	3.29835	4.31047	4.47068	5.43342	5.55012	11.6186	1.97275	1.53423	6.81092	7.7872
chr17	13656212	13717191	Afdn	0	0	3.32578	3.12639	6.50065	10.4068	4.07578	1.83783	8.84792	10.4845
chr17	27032896	27077189	Itpr3	18.6294	69.797	8.87201	12.4826	6.59007	20.7831	2.98396	1.05585	7.4195	11.6792
chr17	27595628	27637781	Nudt3	58.1138	93.9487	17.2959	18.0663	5.51645	9.70739	0.941796	0.734233	5.12977	3.99808
chr17	27707862	27747540	Spdef	1.55076	14.8453	1.93435	4.70501	3.19246	8.06107	4.2541	1.57838	3.49736	5.51899
chr17	27998041	28042959	Tcp11	0.118884	0.119452	5.33328	2.85432	7.98036	10.2154	1.35076	0.893692	9.24748	7.54873
chr17	28223300	28254134	Ppard	14.0026	11.4227	8.16762	7.67401	5.22187	8.65473	0.808322	0.582882	5.37802	5.22868
chr17	28406020	28432721	Tulp1	0.498928	7.61842	1.00239	1.6672	3.2135	12.4142	0.638542	0.448648	4.22306	8.47149
chr17	31725125	31760506	Cryaa	0.140033	0.031594	1.16711	1.3896	4.48701	9.32444	1.76934	0.978376	6.35645	8.4045
chr17	31766760	31945237	Sik1	19.367	21.7763	16.7557	18.34	29.6643	43.8795	7.92945	4.46215	40.0356	39.4265
chr17	35739585	35797240	4833427F10Rik	0.0264057	0.579661	2.32285	2.99906	6.10823	13.7117	2.57392	1.1982	7.66831	12.8293
chr17	35801760	35828008	Ier3	17.8367	172.655	9.1581	11.1437	4.44598	11.3082	1.03683	0.426125	5.26706	6.87002
chr17	43220872	43266295	Adgrf1	0.0571098	1.23401	1.00402	1.86334	3.80896	9.43985	1.76186	1.03513	5.23848	9.55774
chr17	46013938	46057364	Vegfa	67.8292	24.4148	10.7971	14.6861	4.97675	8.17386	4.06937	1.75225	5.45535	5.37862
chr17	46592245	46637936	Ptk7	8.91577	41.7486	7.03573	13.9814	5.27395	14.4977	2.66629	0.969367	5.48113	6.62996
chr17	47748371	47784049	Tfeb	15.2288	22.8211	2.27625	1.82538	5.06249	7.98763	1.02615	0.715314	5.63019	5.96561
chr17	56266718	56293893	Ticam1	6.36513	9.46942	8.15678	9.93992	5.54433	10.1104	0.585152	0.423423	5.70864	5.0923
chr17	70707291	70757387	Tgif1	11.8046	36.0629	2.60081	3.87932	3.81791	8.81822	3.19912	1.22072	5.06812	7.76566
chr17	70859237	70921726	Tgif1	11.8046	36.0629	1.92785	3.06312	4.23031	12.0278	2.2648	1.05675	5.1264	10.2588
chr17	83697705	83732897	Mta3	25.7015	42.4411	9.11529	9.03118	3.85578	9.05953	0.783228	0.607206	4.31385	5.54451
chr17	83934429	84050044	8430430B14Rik	0.206631	1.47239	4.16454	4.29691	22.3541	27.7014	4.75169	3.06846	31.2112	28.4659
chr17	84050916	84132661	4933433H22Rik	0	0.0328904	4.26803	4.65202	16.8944	33.5977	3.49169	1.77297	22.342	29.3352
chr17	84243092	84275574	Zfp36l2	73.549	28.0087	0.992642	1.65296	4.64587	7.93692	0.553118	0.545044	5.98491	7.25683
chr17	87155698	87208698	C330024C12Rik	0	0.0260037	1.40877	1.91949	5.98198	14.8465	2.39026	1.08558	8.1721	13.547
chr17	87288214	87354327	Ttc7	19.5743	17.7247	3.36317	3.12797	9.56739	13.6112	1.55151	1.09279	11.4363	9.80897
chr17	87358138	87391822	Stpg4	0	0	1.55886	3.52342	5.38126	11.609	0.955144	0.61171	6.87649	7.99855
chr17	87602468	87632820	Epcam	104.663	797.787	1.6786	5.83124	2.09359	9.01057	1.29844	0.514413	2.53518	5.50065
chr18	11986972	12020866	Tmem241	2.32308	0.946853	0.657788	1.09855	2.97995	8.89516	0.691932	0.629728	3.94287	8.75541
chr18	15036840	15073674	Kctd1	6.33572	31.5381	7.55047	13.6887	2.43288	9.49843	1.94766	0.750449	2.96948	5.57402
chr18	24099749	24132539	Ino80c	14.7672	12.7631	3.3415	3.82712	2.96048	8.27528	1.07794	0.544143	3.9227	7.50965
chr18	32389077	32433418	A830052D11Rik	0.183158	0.23982	4.66086	3.17464	5.46542	9.57712	1.03363	0.766665	5.74619	6.63635
chr18	33996530	34050911	Epb41l4a	0	0	5.62371	13.1834	2.75638	10.4077	3.88998	1.18739	3.26929	8.18916
chr18	34356456	34380727	Reep5	115.197	120.851	6.71767	7.11485	2.80478	8.07769	0.657229	0.452251	3.30235	5.13378
chr18	35806728	35874998	Cxxc5	16.5437	17.3079	18.6131	14.2455	12.1207	16.6974	3.54081	2.05855	13.2279	11.1488
chr18	38172275	38212327	Pcdh1	6.26698	12.3911	10.42	11.9077	5.28132	8.82084	4.63584	1.79099	5.55286	5.59316
chr18	44561647	44657995	A930012L18Rik	0.0400233	0.118448	1.878	3.00143	5.66321	13.6968	2.36624	1.37117	6.96391	11.8866
chr18	47158795	47231901	Sema6a	2.04245	3.55076	1.13677	1.5976	4.83577	15.2304	1.89427	1.11531	6.55651	15.1023
chr18	60689132	60754062	Ndst1	10.6521	20.6062	10.9548	15.4319	10.6315	23.5974	1.65455	1.26847	11.9861	11.5667
chr18	61222655	61281578	Pde6a	0.0162953	0.16437	1.8948	2.82981	3.89576	13.1784	2.9909	1.18739	4.95605	10.7549
chr18	61609234	61649341	Bvht	4.15224	8.04404	2.44422	3.75752	5.76579	16.102	2.15428	0.826124	7.16396	10.7644
chr18	65071067	65123025	Nedd4l	7.34503	10.3027	1.29065	1.50744	3.3792	7.92818	0.959415	0.714413	4.20009	5.82285
chr18	68096046	68166258	Mir7219	7.7723	4.36415	1.37572	2.20105	4.69532	15.0275	1.31392	0.864863	6.26679	12.1737
chr18	75363688	75410274	Smad7	9.07187	5.15342	27.2771	20.2895	9.46902	10.489	1.40842	0.905404	9.25252	5.83402
chr18	82485601	82548420	Mbp	30.095	9.05661	2.25783	1.92266	8.56688	8.70631	1.79497	1.19279	9.90817	7.59659
chr19	3630366	3692979	Lrp5	17.3652	54.9411	9.13859	12.2849	8.93037	20.9876	2.17884	1.16036	9.94684	10.9646
chr19	4291537	4307359	Grk2	0	0	12.1875	8.60806	5.90361	8.33211	0.271754	0.295495	4.78121	3.16943
chr19	5792829	5858796	Neat1	131.384	141.755	42.2588	40.583	16.8087	29.4675	1.1671	1.11081	15.5008	12.1641
chr19	7289943	7342400	Mark2	30.9093	33.2906	13.2842	12.5934	7.31915	15.7383	0.780025	0.822521	6.54082	6.8118
chr19	8690424	8716529	Slc3a2	64.4568	149.159	8.27328	11.2528	3.42233	8.45539	0.932186	0.56126	3.42732	5.05801
chr19	9050970	9108172	Scgb1a1	0	0	2.75306	2.60757	7.95406	11.7917	1.8617	1.54234	10.2579	10.3361
chr19	9934023	9989355	Fth1	2295.85	3511.99	10.3496	11.9804	7.54955	15.3021	1.45274	1.27567	9.56746	12.0604
chr19	10275287	10308510	Dagla	4.84334	3.73515	3.60429	5.56866	5.06827	12.541	2.31925	0.885584	6.37102	8.90376
chr19	16165432	16225467	E030024N20Rik	0.178393	0.791749	1.1942	2.0144	3.79581	9.47133	0.893211	0.787386	4.36652	6.52788
chr19	21773731	21819846	Tmem2	4.83414	5.56596	7.00755	8.60331	3.941	9.10674	1.10036	0.591891	4.40071	5.60273
chr19	25034859	25107426	Dock8	15.825	20.7562	3.36805	3.01408	4.24504	12.6582	2.25785	1.04054	4.44554	8.91412
chr19	37984925	38039338	Myof	6.01488	9.90737	1.0322	1.70991	3.34553	8.33298	1.41323	0.669368	4.06784	5.90181
chr19	41980511	42009097	Ubtd1	14.1704	37.9404	10.2797	10.1361	3.17878	7.94567	0.875059	0.458558	3.47047	4.33464
chr19	43638262	43676077	Slc25a28	31.587	46.0495	10.5555	10.7727	3.96046	9.10762	2.54456	0.854953	4.35307	6.68739
chr19	44245802	44286808	Scd2	136.975	153.148	5.17886	7.14095	5.53854	12.0155	1.3262	0.853151	6.71902	8.25216
chr19	45011169	45033763	Lzts2	38.6299	59.9796	11.0838	12.3727	4.4928	11.2164	1.22743	0.439639	4.23091	5.07875
chr19	45603847	45661300	Fbxw4	20.8651	29.2807	9.18898	9.34042	5.23397	14.0457	1.93431	1.00721	5.4419	10.5595
chr19	46447166	46525263	Trim8	26.7881	50.7279	30.0789	27.4574	17.6508	29.7219	1.66416	1.44865	17.0974	16.088
chr19	53498023	53557676	Dusp5	6.50658	24.4039	8.81782	11.9867	6.26393	12.9703	3.32245	1.33964	7.86501	10.5754
chr19	55740740	55881126	Tcf7l2	7.05454	12.4872	13.9246	18.6057	14.9628	35.5002	8.04424	3.21351	17.1713	22.6103
chr19	56021798	56081080	Tcf7l2	7.05454	12.4872	1.0983	1.81193	3.90418	12.4676	3.15	1.35225	5.30853	14.2728
chr19	56648409	56687252	Adrb1	4.79832	7.66449	1.03978	2.14648	3.01414	11.6003	3.23222	1.02072	4.1037	9.83927
chr2	9801475	9836153	Gata3	19.6182	56.2521	0.612815	1.52484	1.94998	8.2202	1.59475	0.645044	2.36595	7.46659
chr2	9855248	9890489	Gata3	19.6182	56.2521	21.1321	66.9742	5.0446	27.6822	5.66092	1.41351	4.12892	7.61014
chr2	26524341	26558042	Gm35978	0	0	1.99233	2.23348	6.4875	10.8825	1.80618	1.27117	8.52346	9.40302
chr2	26945382	26965300	Rexo4	20.1303	34.6903	4.90686	6.78268	2.2414	9.79919	0.589423	0.387387	2.21632	5.36825
chr2	27670783	27764927	Rxra	32.3578	27.665	13.0918	12.4953	17.8134	32.2277	3.18684	2.17567	19.9004	20.6196
chr2	28512914	28547936	Ralgds	20.4661	31.8819	9.934	12.3213	8.93878	15.2321	1.19753	0.800899	9.7423	6.83174
chr2	30236448	30270201	Phyhd1	33.9594	23.3123	12.6773	12.0753	10.278	16.6345	0.615051	0.628828	10.0696	8.01848
chr2	30436256	30453838	Ptpa	0	0	2.08065	3.36366	4.72951	12.3303	0.457551	0.334234	5.13481	6.9434
chr2	30455835	30477557	Ier5l	10.6411	48.2686	12.0499	14.4749	3.84316	9.55089	1.9829	0.488287	4.20121	4.82672
chr2	30540488	30578189	Cstad	0.516749	0.733565	1.81894	1.83882	5.00305	8.20971	2.21247	0.853151	6.52849	7.90364
chr2	30684484	30726971	Mir3089	0	0	7.50279	8.0141	12.2112	22.4224	3.07846	0.978376	16.4596	17.1376
chr2	30873937	30925780	Ptges	22.9323	16.3954	4.12607	5.9214	5.68267	9.72575	4.21459	1.44955	6.36205	6.9115
chr2	31106478	31149956	Fnbp1	26.3396	10.329	11.8293	8.58986	6.54062	8.63549	0.738381	0.684683	6.6882	5.69445
chr2	31745531	31783418	Abl1	15.8072	18.86	7.81651	9.23365	5.10562	8.31025	0.842491	0.710809	5.05411	4.12808
chr2	32129272	32194151	Prrc2b	17.1147	16.976	15.2261	14.2732	9.47428	16.5619	1.53389	1.23423	8.99867	7.76487
chr2	32533577	32569266	Fam102a	20.5844	23.208	16.3114	13.6895	8.35384	12.0234	0.881466	0.715314	7.40661	5.35868
chr2	32584319	32611403	St6galnac6	24.0095	101.183	10.1177	11.6055	4.05725	9.54914	1.36518	0.601801	4.27574	5.11543
chr2	32864703	32928955	Fam129b	20.8212	84.4294	12.945	19.9605	12.096	28.2391	3.34487	1.26847	12.8961	13.1435
chr2	38502920	38548489	Nek6	9.8815	21.0897	4.78061	7.49132	5.38652	14.0072	1.80351	0.929728	6.52344	9.19087
chr2	59652664	59761408	Tanc1	5.44594	7.34981	2.65608	3.42218	10.1576	21.7046	2.78108	1.77657	11.8824	15.4029
chr2	60019024	60096155	Baz2b	6.1818	7.27338	2.44964	4.48989	5.21083	13.4992	1.10303	0.949548	6.42482	8.564
chr2	60113215	60127123	Baz2b	6.1818	7.27338	7.5781	11.7036	1.72327	7.95703	0.310729	0.22072	1.82013	3.17023
chr2	68364849	68473895	Stk39	11.943	68.7417	9.05027	13.926	7.6174	29.5243	2.88785	1.77027	9.31192	17.376
chr2	71759343	71816797	Itga6	23.3985	63.7621	9.35478	11.562	6.45804	13.3943	2.40574	0.983782	7.20039	8.77615
chr2	90475017	90585669	Ptprj	4.15451	7.50103	10.6834	14.4401	9.84881	35.6515	4.52212	2.15495	11.8987	23.4844
chr2	91943999	91972168	Dgkz	40.7261	100.889	11.4284	10.2128	6.88254	11.1876	1.16123	0.837836	6.71622	5.69525
chr2	92004292	92065945	Creb3l1	7.84733	26.4657	9.94484	12.7871	5.55222	12.9747	6.02557	1.75675	6.51504	9.49075
chr2	93421571	93471233	Cd82	69.4027	105.205	6.90677	6.9108	8.14343	18.7739	1.91883	1.11351	8.95271	11.8132
chr2	103198379	103240270	Ehf	11.1169	63.6741	0.577054	1.11674	2.28138	9.35067	1.87185	0.739638	2.99134	9.927
chr2	103258706	103306234	Ehf	11.1169	63.6741	3.84757	22.8354	3.73637	24.8328	2.42977	0.870269	4.09305	12.3587
chr2	103413629	103454323	Elf5	23.8794	263.894	2.5385	13.7433	2.84791	14.7976	3.12651	0.972971	3.08772	7.83027
chr2	110679226	110728037	Muc15	18.3265	71.8388	1.20558	4.18144	1.7422	8.32337	0.63694	0.521621	1.98601	7.41554
chr2	118518728	118550247	Bmf	7.57054	14.8763	6.27066	8.96633	5.09773	10.8466	1.32193	0.618017	6.31442	6.29898
chr2	122340869	122378861	Shf	8.49781	214.362	15.3897	22.6305	4.58275	17.7466	1.58514	0.732431	4.92859	7.60137
chr2	128360073	128396067	Gm14005	2.24205	9.95177	1.20775	2.68982	3.26768	8.25167	2.15908	0.713512	4.63383	6.72088
chr2	143888637	143932833	Dstn	45.5885	139.821	6.67053	10.4445	2.94786	8.47812	1.89534	0.692791	3.24743	5.0293
chr2	145777932	145838821	Rin2	19.5315	47.5649	2.85764	8.64523	5.50909	21.9004	1.55204	0.890989	6.43434	12.054
chr2	145840027	145889737	Naa20	29.9546	33.8379	7.66967	13.3368	5.74632	13.9215	1.2253	0.66126	6.05945	6.75917
chr2	152327877	152352615	Trib3	3.77834	21.4834	8.50844	10.6683	3.18667	8.74216	1.10891	0.453152	3.98322	5.08752
chr2	152747415	152795642	Cox4i2	5.69582	1.45633	2.34235	2.58859	6.89675	13.6942	2.77093	1.16937	8.12839	9.8616
chr2	152802032	152831972	Bcl2l1	25.6151	53.2304	10.1583	17.2659	5.57326	16.6485	0.697805	0.493693	5.91431	8.78971
chr2	153409258	153458335	Nol4l	1.77698	9.12611	9.83918	14.0075	5.79472	15.2916	2.44152	1.09549	5.88124	7.69628
chr2	156428924	156461062	Epb41l1	0	0	1.09451	1.81035	2.90157	8.94237	1.81525	0.540539	3.3399	5.49028
chr2	157416678	157475142	Src	12.2974	31.4309	7.60411	10.7822	7.3365	17.0052	6.56161	1.55135	7.81401	9.15498
chr2	163625448	163647571	0610039K10Rik	0.268215	0.769164	7.23729	10.4366	2.61225	8.312	0.320339	0.338738	2.45225	3.55943
chr2	164417802	164449496	Sdc4	47.0122	156.155	6.59305	15.9372	4.15456	13.8472	2.49811	0.795494	4.43993	6.15224
chr2	165391856	165421388	Ocstamp	0.255489	1.8608	1.04737	1.6324	2.93892	11.3047	2.26319	0.729728	3.67389	8.78253
chr2	165639771	165669275	Eya2	7.15248	43.6307	2.13429	9.46854	3.54174	12.2717	2.69565	0.924322	4.1334	7.47297
chr2	165814601	165939437	Zmynd8	15.828	13.0835	6.43646	7.5625	22.1394	44.7792	3.1799	2.14684	27.4959	34.6667
chr2	165951553	166046327	Ncoa3	11.2749	9.34046	13.6445	12.1077	12.5563	22.3297	1.89641	1.44865	14.2175	14.8088
chr2	166106714	166193834	Sulf2	33.5969	49.2197	6.28095	11.6799	9.51794	28.3003	7.64756	3.14414	12.4165	25.0548
chr2	167582075	167646825	Ube2v1	17.8106	17.9886	14.3061	12.9358	10.2807	13.5561	2.90814	1.52702	10.584	8.27131
chr2	167684796	167867979	A530013C23Rik	0.985353	0.970734	24.7732	37.2921	38.5694	111.568	12.9679	4.53693	49.9326	79.9647
chr2	167918177	167968739	Ptpn1	25.8496	19.7043	13.023	10.0823	10.5679	13.7563	1.24879	0.879278	10.7073	8.75781
chr2	167981750	168040114	Fam65c	1.98312	0.385303	2.72868	2.15597	7.71893	9.93121	5.90812	2.56216	8.83335	8.4013
chr2	170138777	170221425	Zfp217	7.71548	4.41722	7.94655	8.92757	11.4453	13.6557	1.82166	1.42793	14.5056	10.6583
chr2	172547198	172561744	Tfap2c	5.94372	56.0987	5.55489	22.6891	1.42764	9.14958	3.34701	0.778377	1.17905	3.11759
chr2	172576737	172649422	Tfap2c	5.94372	56.0987	1.88125	5.50065	5.54854	21.0891	5.54026	1.71261	6.72742	18.0683
chr2	172757104	172833706	Bmp7	2.94323	1.19486	2.00642	3.31304	5.11719	14.9786	9.07627	2.66216	6.05384	14.7123
chr2	173215981	173290748	Pmepa1	58.7897	105.249	13.6006	32.2699	10.8235	38.0182	4.05389	1.64504	12.3369	16.3081
chr2	173304949	173358286	Pmepa1	58.7897	105.249	1.80323	2.03101	5.69319	10.0064	3.53921	1.56756	7.74228	9.82811
chr2	173402007	173453736	1700021F07Rik	0	0	1.80973	1.94006	7.39647	12.9712	2.96634	1.39639	9.98663	11.5787
chr2	180213269	180237077	Lama5	5.34849	9.20668	5.28506	8.07579	3.77109	8.36446	2.6492	1.06396	4.41471	5.48469
chr3	27588445	27628929	Mir3092	0	0	0.845263	1.85068	3.3024	8.9756	0.832347	0.604503	3.99218	5.84359
chr3	27650522	27702810	Fndc3b	6.99853	6.64248	1.31124	1.96378	3.80844	8.19222	0.865983	0.748647	4.53968	5.43445
chr3	41407640	41437501	Platr4	0.042004	0.0419896	0.769948	2.29516	2.33504	8.68096	1.12439	0.576575	3.23735	8.02885
chr3	52639592	52694580	Gm2447	0.0209563	0.028987	1.39143	1.80323	6.74893	11.2741	2.06298	1.29639	9.7507	13.3812
chr3	84422645	84469008	Fhdc1	2.45809	10.959	1.20612	1.75815	4.04305	13.8953	2.63425	0.934232	4.80418	10.0387
chr3	84636856	84669090	Tmem154	3.67447	7.54161	2.31418	3.48862	3.48861	11.0442	1.73837	0.709909	4.74366	8.67566
chr3	85821424	85863094	Glt28d2	3.19308	16.5923	0.634489	1.55885	2.05308	9.11111	1.56486	0.564864	2.17654	5.4185
chr3	88477720	88517266	Lmna	66.1712	133.734	12.123	14.7968	8.79518	16.6904	2.13239	0.784683	9.71092	8.51854
chr3	88605367	88635848	Arhgef2	22.363	20.4432	16.7758	13.5804	6.2834	9.47832	0.776822	0.662161	5.89189	4.47341
chr3	89375143	89397244	Gm15417	15.0646	4.37417	24.7288	22.0374	7.82255	13.7327	0.92311	0.435134	7.20263	5.2574
chr3	95643528	95679653	Mcl1	96.6075	91.4559	19.1002	15.3551	10.8977	15.8083	0.564864	0.594593	10.1592	7.19383
chr3	98019537	98083838	Notch2	6.28888	3.43327	2.22748	2.51899	6.2208	10.2101	2.27013	1.38468	7.4251	8.13812
chr3	101493749	101528432	Atp1a1	84.291	260.5	0.877231	1.62291	2.88842	9.61121	1.93324	0.830629	3.79773	8.09983
chr3	101664155	101713396	Atp1a1	84.291	260.5	1.15302	1.74945	3.55226	8.82696	2.65668	1.25045	4.60693	7.87014
chr3	103716491	103738386	Olfml3	12.0588	26.3915	1.30582	1.89735	2.11305	8.51047	1.23117	0.488287	2.43768	6.4242
chr3	108399807	108427882	Celsr2	4.07194	18.3907	5.72286	11.0654	3.29083	12.7666	2.16976	0.815314	3.4671	5.54371
chr3	108450341	108483767	Sars	42.9252	87.8509	1.22509	1.99304	2.4718	10.7338	2.53121	0.670269	2.95043	8.04401
chr3	121695899	121737211	F3	30.6433	31.9493	4.21602	8.41508	3.1246	9.83241	2.98022	0.913512	4.04598	8.4348
chr3	144187378	144207652	Lmo4	58.3354	189.633	15.0993	29.6813	2.70641	10.9192	0.386008	0.314414	2.42086	3.28986
chr4	8904646	8963629	Chd7	6.5106	2.95613	3.54306	3.69425	5.9925	9.2545	2.898	1.3027	7.99894	10.3489
chr4	11356879	11406162	Esrp1	11.5248	91.628	5.07212	16.7439	2.6233	11.4376	5.68388	1.42883	2.44776	5.13537
chr4	40772988	40806478	Smu1	27.8952	35.6177	1.76801	2.07846	3.92679	9.23002	0.808856	0.527927	4.86414	6.48322
chr4	40807624	40855485	Mir5123	0	0	12.1236	15.8763	8.18236	16.5147	0.767745	0.789188	8.49824	8.37339
chr4	45412915	45469275	Slc25a51	43.61	21.2017	2.34235	2.37821	6.5522	10.781	1.7058	1.02072	7.99221	7.25444
chr4	45471784	45533650	Shb	12.5919	23.3335	12.4969	16.1334	9.4101	21.6888	2.34328	1.20991	10.988	12.7359
chr4	57111454	57145196	Epb41l4b	0	0	5.42268	10.1218	3.20561	8.80511	2.50452	0.83153	3.32533	5.23985
chr4	57150121	57174297	Gm12530	0.0448057	0.255719	0.74719	1.5889	2.28612	9.59548	1.46662	0.534233	2.73076	6.6523
chr4	82330352	82490339	Nfib	14.9054	48.3652	3.15023	6.6245	11.2359	31.1226	2.73035	2.19279	13.057	16.3289
chr4	82491438	82544291	Gm11266	0	0	18.6922	47.1925	7.17975	34.4572	2.78374	1.07027	7.64758	14.3286
chr4	86654390	86695187	Plin2	443.008	327.702	5.96127	11.9061	5.10194	13.8647	0.992517	0.749548	5.88909	9.09198
chr4	102482425	102592639	Pde4b	10.6861	8.52739	12.0239	15.11	12.2459	23.0545	3.38919	1.84504	14.7544	18.4455
chr4	105146218	105226052	Plpp3	0	0	11.281	10.7055	8.39908	15.0284	3.02613	1.63964	9.45874	11.6106
chr4	106919551	106989652	Ssbp3	23.1311	30.3958	3.29978	2.87172	8.20918	13.3497	1.56486	1.17387	9.34891	9.58645
chr4	109400824	109444247	Ttc39a	4.02222	51.2274	3.69206	10.2974	3.59172	14.0413	1.97489	0.783782	4.12275	7.70186
chr4	114484197	114583117	Trabd2b	6.96918	3.31317	1.58703	2.22478	5.70477	14.3596	4.26264	2.509	7.35562	17.2532
chr4	118245632	118291851	Ptprf	11.2149	57.9588	7.17119	14.3736	5.60324	20.1728	2.94658	1.2063	6.12333	8.76179
chr4	119090936	119142135	Slc2a1	15.589	81.6855	7.20045	11.9654	6.20344	16.4054	2.14093	1.04324	7.04572	9.91344
chr4	119736884	119807126	Hivep3	8.37726	31.9698	1.48246	2.38691	4.06198	14.9147	2.05604	1.07748	4.76271	12.2072
chr4	120026320	120076461	Edn2	0.0265295	0.948532	3.89363	3.67131	4.17981	9.11723	3.02613	1.44504	5.15162	8.30002
chr4	125110865	125132280	Zc3h12a	8.13426	5.01099	7.72494	6.91001	4.59958	8.785	0.605974	0.426125	4.82604	4.36096
chr4	125626194	125653637	Mir692-2	0	0	0.564592	0.942742	2.19985	9.92421	2.15374	0.819818	2.7868	9.34958
chr4	126100764	126138087	Stk40	25.1231	24.4951	9.2838	9.49464	7.31757	19.3116	0.72183	0.642341	7.3898	9.45087
chr4	129496260	129519101	Marcksl1	73.7867	213.262	7.90266	9.33647	3.61696	8.152	1.48157	0.403603	4.21522	4.62574
chr4	130073930	130133263	Pef1	36.0576	66.7881	5.66759	7.95003	6.67476	14.5012	5.00156	1.5036	7.72995	9.73958
chr4	133002041	133065023	Ahdc1	5.55335	7.98382	20.5377	19.9739	12.703	20.707	2.42924	1.36576	12.3425	8.13971
chr4	133065875	133123131	Wasf2	23.9591	16.374	4.27562	4.56819	10.773	17.0472	1.36037	1.03513	12.9466	11.0603
chr4	133369735	133414826	Mir5122	14.3951	15.6182	8.2489	8.97898	6.42542	10.5082	0.966889	0.707206	6.9258	5.85396
chr4	133438642	133494594	Fam46b	1.14954	3.15227	4.50211	6.28125	5.11088	11.9893	5.9551	2.44504	6.02638	9.5386
chr4	134656373	134697747	Man1c1	8.26591	9.29792	1.74363	1.81272	4.14457	8.5061	2.2397	0.863962	4.90225	7.1691
chr4	134743321	134784147	Ldlrap1	18.3384	20.932	11.3325	8.13668	8.45273	9.75722	1.80458	0.795494	9.06535	6.27107
chr4	135282502	135311370	Clic4	47.578	25.4142	1.35405	2.63762	3.56489	9.24051	1.47409	0.556756	4.7134	6.42021
chr4	135819055	135860377	Srsf10	27.0545	27.5918	9.87169	9.54368	4.88942	9.37428	1.70313	0.819818	5.21663	6.48162
chr4	137641324	137694214	Rap1gap	4.9882	34.4224	2.14892	3.95683	3.27031	9.68728	5.53919	1.9009	3.45309	6.878
chr4	137765151	137822029	Alpl	8.67634	29.4828	2.31634	2.74835	4.83893	11.7874	3.88891	1.54955	5.83081	10.6137
chr4	139202552	139252328	Capzb	144.633	162.047	2.70321	2.18681	7.38122	9.29297	0.936991	0.766665	7.60947	4.83789
chr4	139573910	139603262	Iffo2	4.98277	5.77485	10.5593	7.80293	5.62165	8.25255	1.06246	0.658557	6.36261	5.1593
chr4	139961920	140027888	Klhdc7a	22.8082	19.2812	4.29242	14.081	4.71952	16.0898	4.1612	1.43874	5.3556	12.0652
chr4	140581448	140636798	Arhgef10l	5.71334	27.7079	1.81569	1.91	4.81578	9.86564	3.84674	1.07657	5.06028	5.38899
chr4	140651255	140670481	Arhgef10l	5.71334	27.7079	1.28198	6.84516	2.04519	8.24992	1.71541	0.512612	2.13227	3.93587
chr4	141270729	141336887	Epha2	3.38726	61.9784	7.8604	19.8434	7.17186	19.8502	7.89048	2.41801	8.38897	10.431
chr4	141337773	141362935	Fam131c	0.767902	6.81692	0.825215	1.65533	2.04888	7.92731	1.86758	0.617116	2.58618	5.35789
chr4	141857805	141900160	Efhd2	51.0849	74.0495	8.83299	10.5473	5.16401	11.6597	2.89266	1.10991	5.7361	7.11726
chr4	142055445	142085634	Tmem51os1	0.530145	0.704948	3.27864	7.47234	3.26558	8.86019	2.75118	0.7009	3.62401	5.5493
chr4	142155174	142241848	Kazn	3.59753	11.2521	5.17019	9.72717	8.17447	22.926	5.14357	2.24955	9.21329	13.7855
chr4	148895325	148951875	Casz1	1.4333	3.03866	7.73253	7.71593	6.09771	13.9967	5.43455	1.70901	6.8905	10.6966
chr4	150543413	150626256	Slc45a1	0	0	13.8184	9.36968	12.0723	15.1814	1.39508	1.46396	12.3458	8.55284
chr4	150681574	150759418	Slc45a1	0	0	2.01996	4.06913	8.96193	22.3419	4.44203	1.51802	12.6804	21.0575
chr4	150767110	150849261	1700045H11Rik	0	0.0688997	2.14567	4.06834	9.85618	26.8691	4.5045	1.59549	13.5484	23.4374
chr4	150850305	150876218	Errfi1	21.8183	47.9759	6.1184	10.7316	2.98047	9.93995	0.79711	0.38108	3.24127	4.91764
chr4	155115923	155155333	Morn1	1.72213	1.62285	4.7351	3.351	8.18972	10.3404	1.66736	0.892791	9.44641	6.49997
chr4	155158633	155239970	Ski	26.1767	24.8192	23.3466	22.8971	16.5336	24.5705	2.27814	1.48829	15.5462	12.0477
chr4	155481581	155526333	Gnb1	113.961	134.726	14.3689	12.0532	5.04565	9.10237	0.819534	0.653152	4.79129	4.31231
chr5	32120001	32176584	Fosl2	5.52307	10.532	14.415	20.4936	6.10087	13.7974	3.0539	1.13603	6.67363	8.47867
chr5	32177458	32214080	Plb1	16.2939	21.1111	0.89186	1.60076	2.73955	8.69582	1.71702	0.705404	3.52931	8.26253
chr5	32390069	32440887	Ppp1cb	45.4434	80.132	1.21479	2.44306	4.92993	19.7479	2.03949	0.96216	5.80447	15.0185
chr5	34525802	34552807	Sh3bp2	7.5501	11.8123	8.09664	9.60458	5.01304	9.8464	0.757601	0.493693	5.6711	4.9328
chr5	35893435	35927698	Afap1	6.36547	5.60037	7.16468	9.3159	4.58117	9.9793	1.07314	0.67117	4.97454	5.16408
chr5	36699668	36732686	D5Ertd579e	24.552	12.3973	2.28221	2.36555	3.65694	9.23264	2.94552	0.842341	4.60413	7.21217
chr5	64801723	64826589	Klf3	19.7358	9.74053	14.092	12.0919	5.46385	9.75635	0.381737	0.36036	5.42733	4.5755
chr5	65978334	66009757	9130230L23Rik	0.322707	10.976	0.648577	2.46837	2.13041	12.277	1.07794	0.512612	2.41414	7.35014
chr5	66052131	66155737	Rbm47	5.2976	18.8929	6.10973	25.8566	8.26442	35.4023	3.89265	1.70991	9.34835	15.6366
chr5	75456674	75499681	Kit	14.5677	31.9053	0.670792	1.33581	2.14041	9.26412	1.97809	0.818016	2.53911	10.3202
chr5	87864955	87882158	Odam	0	0.211262	0.153339	0.511706	0.750641	8.94412	0.272822	0.2	0.869718	6.18813
chr5	92821523	92952258	Shroom3	2.84878	15.46	4.69229	11.3437	8.02244	28.0214	6.20069	2.23783	9.01324	17.4454
chr5	103770261	103824983	Aff1	7.74624	5.73011	2.11099	3.08685	5.54065	10.0973	0.823271	0.76126	5.86667	5.58279
chr5	104373073	104426905	Spp1	18.9224	3453.69	0.722808	1.43151	2.21037	10.2425	2.13559	0.854052	2.67472	9.7978
chr5	105706548	105755472	Lrrc8d	12.218	16.5891	3.74516	5.53307	3.62959	9.37778	1.20714	0.780179	4.27686	5.80451
chr5	107199271	107285695	Tgfbr3	16.1983	4.84954	2.8105	2.90652	9.54635	13.5517	2.01867	1.42072	11.0704	12.0899
chr5	108692072	108726287	Fgfrl1	45.557	30.936	8.4212	7.83298	3.27189	9.63744	1.70313	2.32432	3.61729	7.45622
chr5	113110415	113166030	2900026A02Rik	5.42126	10.7335	6.97179	13.8825	8.45063	17.1451	4.04588	1.32973	9.21946	10.4446
chr5	113620601	113656367	Cmklr1	28.6363	2.26466	3.12422	2.73174	4.35077	12.9248	3.94711	1.55315	5.30797	11.6537
chr5	118290791	118401751	2410131K14Rik	6.80588	6.27272	5.65242	8.52343	10.994	33.6091	9.59148	2.84684	14.1671	26.1713
chr5	118410376	118489094	Med13l	8.02021	9.59531	2.97793	3.78441	8.04454	15.8983	5.63316	1.98648	10.9157	14.9053
chr5	120507787	120547734	Slc8b1	21.5486	32.963	4.77736	5.94354	5.07616	9.09188	1.03363	0.802701	5.3472	4.91365
chr5	120554797	120584264	Tpcn1	24.4322	29.4982	2.65337	3.65629	5.1861	12.1528	0.782161	0.554954	5.83585	6.8126
chr5	122510750	122549941	Atp2a2	43.6658	40.8268	1.6824	1.78662	4.71321	8.06282	1.81632	0.816215	5.68679	7.00162
chr5	122903362	122983671	Kdm2b	5.83805	5.70507	5.59445	5.1052	6.90306	11.6684	2.40041	1.34594	7.67223	9.59762
chr5	123008927	123032098	Orai1	15.8921	51.8106	7.43235	7.08084	3.61013	7.91944	0.481576	0.367567	3.78989	4.54599
chr5	124041303	124065319	Vps37b	20.4609	24.5211	1.19746	1.56755	3.88103	8.67221	0.967423	0.499999	4.6596	6.30616
chr5	125037072	125087223	Rflna	0	0	3.62975	4.19963	7.97721	12.2236	1.37372	0.999998	8.68877	6.85248
chr5	125095265	125161272	Ncor2	19.7635	30.8741	5.19078	6.12149	11.509	22.3411	1.44313	1.34955	12.4019	13.4785
chr5	125194853	125256430	Ncor2	19.7635	30.8741	2.24482	3.05917	6.63899	15.9141	4.67855	1.81801	8.20236	14.6947
chr5	134978065	135013301	Wbscr25	0.0520335	0.258398	9.86465	22.8678	4.62641	19.6613	4.41053	1.1009	4.79297	9.77946
chr5	140172544	140225741	Mad1l1	6.59733	18.0646	1.5361	3.58194	5.66952	13.7816	1.50452	1.0973	6.63216	10.2516
chr5	142400600	142448244	Foxk1	9.49487	5.41269	15.7847	15.1345	9.64892	17.7108	0.899618	1.11621	9.20433	8.23462
chr5	142766157	142807994	Tnrc18	7.08338	9.091	3.35504	4.02168	4.42705	12.4492	1.27228	0.865764	4.36932	5.53973
chr5	144153548	144205505	Bhlha15	6.27665	40.6792	1.88884	10.0862	4.31921	18.1873	1.52481	1.23423	4.74702	9.24829
chr5	144314235	144344606	Dmrt1i	0	0	0.624194	1.53196	1.61333	7.92993	1.9231	0.824323	1.83974	4.74697
chr5	144857264	144923186	Mir7039	0	0	2.33043	2.80054	5.5154	11.1439	1.42764	1.22252	6.0488	6.8142
chr5	144934864	144983190	Smurf1	6.45052	11.1901	7.88803	7.96032	5.92517	14.7023	1.79016	1.13964	6.43098	7.94192
chr6	22325155	22359497	Fam3c	27.2387	185.396	4.7882	12.2525	2.33398	10.183	0.547779	0.462161	2.83163	5.11703
chr6	22388839	22459574	Fam3c	27.2387	185.396	1.16332	2.87252	3.91733	12.7482	1.74425	0.937836	5.002	11.8818
chr6	31064738	31141131	Mir29b-1	0	0	5.29698	7.70011	10.3207	19.9752	1.26214	1.22883	10.579	12.4361
chr6	47737204	47773142	Rn4.5s	0	0	104.274	75.4407	19.2594	16.0496	7.22738	6.12251	32.6744	17.4191
chr6	84094627	84156639	Dysf	10.4152	40.6518	1.56374	2.74755	5.44123	15.7506	5.27171	3.14414	6.79131	15.706
chr6	85276516	85326340	Sfxn5	12.416	11.0772	1.29011	1.67194	3.91733	12.1572	1.59582	0.864863	4.56322	10.0881
chr6	85355951	85381655	Rab11fip5	14.4034	32.1112	8.42066	13.6832	3.94573	9.95569	1.1324	0.463963	4.13676	4.66562
chr6	86577787	86640790	Asprv1	3.38849	14.0674	3.31224	5.25942	6.89254	9.21778	2.77574	1.62973	8.9628	9.58087
chr6	88709291	88774396	Mgll	293.516	32.2802	6.97342	6.65455	7.80888	11.7113	3.80776	1.64504	9.2755	10.2652
chr6	90679798	90737535	Iqsec1	23.4337	10.879	9.93292	11.2235	7.97615	15.6142	1.72449	1.2991	8.47471	9.94295
chr6	90752726	90800015	Iqsec1	23.4337	10.879	3.16648	2.00412	5.0041	8.20446	2.38492	2.3081	5.65933	9.41179
chr6	94157673	94215703	4930511A08Rik	0.119083	0	1.20558	2.20896	4.18139	10.0571	1.96314	0.920719	5.0104	8.31677
chr6	94661181	94701150	Lrig1	10.7676	9.06568	10.2055	12.0927	4.76844	9.091	1.7058	0.78198	5.31525	5.78218
chr6	113638444	113671376	Irak2	11.5787	9.05668	3.9023	5.03165	6.50485	12.715	0.650822	0.555855	7.52485	8.10621
chr6	114854488	114980497	Vgll4	18.7759	28.147	19.5272	23.6366	17.8255	39.7082	5.15105	2.57207	18.5129	19.8612
chr6	114984180	115029285	Tamm41	11.7563	20.2587	1.2343	2.19868	4.40443	16.9405	1.21355	0.728827	4.84229	12.0836
chr6	121060476	121124672	Mical3	11.1831	8.49832	7.525	9.3768	7.88989	17.7422	2.32085	1.43153	9.54336	11.7207
chr6	125446948	125498106	Cd9	113.719	369.806	8.05925	12.4336	7.1566	17.5254	2.66735	0.969367	7.58818	8.93087
chr6	129212159	129238622	2310001H17Rik	9.7008	5.22642	4.7714	4.62671	7.45802	10.7583	0.26428	0.389188	8.80365	7.5599
chr6	134033713	134212166	Etv6	6.84717	17.152	13.2354	18.0552	16.7093	38.1187	3.05016	2.55135	19.9783	26.0214
chr6	134218027	134266089	Bcl2l14	2.84996	12.8027	1.1747	1.3888	4.40232	8.83221	0.783762	0.679278	5.29396	6.83095
chr6	134320742	134455807	Bcl2l14	2.84996	12.8027	3.00881	4.65676	8.86567	23.3946	5.22259	2.17027	11.201	20.9044
chr6	134509770	134569987	Lrp6	8.98734	5.56545	8.45479	8.88724	3.73216	7.97976	0.68339	0.685584	4.13452	4.71267
chr6	134693988	134721689	Borcs5	0	0	0.674043	1.04714	2.26455	9.1863	0.505601	0.383783	2.92409	7.57744
chr6	134914101	134933587	Cdkn1b	38.0506	21.4255	20.664	23.8137	3.8279	9.65668	0.348102	0.286486	3.92774	3.829
chr6	136464318	136533161	Atf7ip	14.6166	13.3965	4.20681	4.96917	8.05716	13.5884	1.15162	0.926124	10.2691	11.4623
chr6	143148370	143177848	Etnk1	21.0784	37.7161	7.47516	11.9258	2.78163	8.61363	0.673245	0.399098	2.72852	4.2836
chr6	145946413	146020072	Sspn	6.19182	0.665782	1.69974	2.5348	7.69789	20.2034	3.13185	1.49459	10.6591	20.1443
chr7	19381324	19401702	Mir343	10.477	49.8122	6.26199	11.1476	2.395	9.37515	1.13614	0.518017	2.10985	3.70299
chr7	24363439	24397118	Kcnn4	28.8122	498.13	10.3956	19.8173	6.36072	19.0633	2.30537	0.807206	6.58228	8.76977
chr7	25230882	25252731	Gsk3a	53.1868	55.4717	21.8582	20.8922	5.44596	9.48094	0.443669	0.465765	4.50326	3.3425
chr7	25267038	25286403	Cic	18.3968	18.4355	18.8434	17.0271	6.55641	10.0921	0.400424	0.422522	5.45031	3.62802
chr7	25425027	25443368	Cxcl17	1.88242	1.12601	0.59656	1.15549	2.5081	10.4742	0.552585	0.363963	2.96164	7.20738
chr7	28565365	28599253	Pak4	7.91282	21.6531	5.25851	7.37664	5.39757	18.3271	1.20875	0.742341	5.77981	9.2794
chr7	28794875	28816615	Hnrnpl	122.372	171.466	12.7846	13.7591	5.26659	9.24576	0.350237	0.36036	5.31021	5.07077
chr7	28888696	28964945	Actn4	104.632	466.959	11.7448	26.899	12.9866	48.9487	1.82807	1.42883	12.6479	21.2098
chr7	29245202	29283050	2200002D01Rik	7.88763	50.1584	7.77208	15.1021	4.47386	13.4101	1.98557	0.858557	4.33178	5.09071
chr7	29415785	29497994	Sipa1l3	4.67704	5.94746	2.58293	3.23632	7.80572	15.8625	1.79497	1.42883	8.95832	10.8131
chr7	31067122	31098526	Fxyd3	92.5323	1046.9	2.9297	10.7696	6.06299	17.521	1.78909	0.69099	7.77366	11.2398
chr7	34287924	34335879	4931406P16Rik	9.50813	5.18176	7.36137	7.16231	4.5554	9.42586	1.29897	0.692791	4.97566	6.60684
chr7	35024026	35082846	Cebpg	24.2754	18.0467	9.81643	9.79123	7.55112	14.1952	1.45274	1.19639	8.43716	10.1344
chr7	38207839	38232193	Plekhf1	15.919	73.71	3.85136	8.79312	2.8174	9.94258	0.744788	0.414414	3.07708	6.11236
chr7	46826360	46849383	Ldha	730.168	1491.11	9.65062	12.0603	4.34446	9.20903	0.59583	0.45135	4.45114	4.85623
chr7	63811779	63859656	E030018B13Rik	0.0590117	0	1.83303	2.06581	4.2219	9.6287	2.41856	0.998196	5.04067	9.80099
chr7	73389022	73425478	A730056A06Rik	0.30164	0.22192	5.48174	11.2702	3.70008	9.91197	3.46607	1.13243	3.77475	5.44641
chr7	73564786	73631051	1810026B05Rik	38.2569	39.0624	7.65342	11.7756	9.57475	25.1039	1.52908	1.07567	11.4335	16.4788
chr7	75748249	75809605	Klhl25	6.2334	11.393	5.4812	6.54462	7.53745	11.5933	1.85209	1.25045	8.99867	11.3554
chr7	79211534	79328039	Abhd2	16.3703	52.4907	10.5024	18.3874	11.9261	31.1313	4.53974	3.0081	14.2814	21.1859
chr7	79826340	79891251	Anpep	43.4001	318.202	4.41379	12.0627	6.63058	21.5516	4.44524	1.55315	7.71426	14.8024
chr7	80004460	80049359	Zfp710	7.19319	13.7574	14.9227	15.904	6.47382	13.4171	1.32941	0.784683	7.08719	6.89156
chr7	80052025	80095601	Gm21057	0.535749	0.0706623	2.55042	2.38612	7.31652	11.4236	0.906025	0.78108	8.25672	6.56855
chr7	80156257	80209818	Sema4b	13.6096	12.5295	12.2081	12.2984	8.88197	14.0413	2.05764	1.11261	10.454	9.2451
chr7	80396889	80461139	Furin	27.5751	38.5973	11.6175	10.2238	8.54532	18.5352	2.82005	1.37747	10.3408	14.0391
chr7	80750427	80800811	Iqgap1	30.3538	46.6882	2.15271	4.10789	5.7621	15.1797	0.786966	0.805404	6.07738	7.28554
chr7	98154225	98187936	Gm16938	0.221852	0.341984	5.103	7.40669	4.50332	16.5768	1.92097	0.823422	5.55062	9.83449
chr7	98509144	98574258	Lrrc32	4.33493	5.63236	1.75338	1.96378	6.95829	15.3676	4.22634	2.09729	9.23459	16.1997
chr7	99370493	99416662	Gdpd5	4.01458	13.5879	7.04602	9.62277	5.15928	11.7122	2.91455	1.07567	5.82072	8.30959
chr7	100429901	100484954	Ucp3	26.689	3.28294	2.73952	2.99273	6.70264	12.5838	1.18098	0.973872	7.49739	9.33921
chr7	107678532	107712262	Cyb5r2	0.0245018	0.431265	0.985056	2.37346	3.26505	10.8011	1.49972	0.607206	4.05943	7.50567
chr7	110236061	110290885	Swap70	27.7116	19.9966	1.7821	2.09981	5.21398	9.75547	1.09609	0.88198	5.91206	6.53426
chr7	114012237	114073436	Rras2	28.34	24.1587	2.08065	2.90573	4.08513	11.1185	1.99731	1.16036	4.92915	9.48995
chr7	126612613	126639062	Nupr1	135.21	230.955	2.88961	6.17053	3.10461	8.25255	1.08595	0.552251	3.68061	6.30377
chr7	132656287	132694166	Lhpp	9.06558	12.2162	1.5594	1.7107	6.24079	10.2084	1.22583	1.27207	8.37103	10.1711
chr7	132701923	132758369	Fam53b	29.6467	32.9208	2.26921	1.87837	9.91088	9.9723	1.17671	1.11081	11.5972	8.32713
chr7	132799284	132815765	Fam53b	29.6467	32.9208	10.6324	9.26212	4.90573	8.04621	0.28083	0.32072	4.91346	4.84507
chr7	132993277	133125208	Ctbp2	9.20058	27.1443	14.4459	22.2565	11.9177	28.7156	4.32938	2.34684	13.039	17.0802
chr7	139233908	139309074	Pwwp2b	6.07525	17.919	8.59459	11.3066	9.22547	27.5983	3.72607	2.05315	11.0032	18.9049
chr7	139396778	139473306	Inpp5a	24.3169	24.3057	2.29034	2.56328	6.3623	13.1198	2.08007	1.62162	7.59098	11.365
chr7	142368083	142399081	Ctsd	873.324	931.976	12.6437	14.1799	6.50854	10.691	1.72769	1.1	6.72799	6.34604
chr7	143049166	143072667	R74862	0.939153	1.91075	15.3356	20.2563	4.85997	11.79	1.33421	0.534233	4.97622	5.10028
chr7	144584832	144697323	Fadd	8.05148	9.86953	4.97296	14.9415	11.5589	43.3593	7.59844	3.21801	13.0054	25.7239
chr7	145093381	145145238	1810010D01Rik	0.771239	0.266843	2.1137	2.64474	5.26185	13.494	3.843	1.49549	7.00369	11.5572
chr7	145191772	145242791	1810010D01Rik	0.771239	0.266843	1.53123	1.87599	5.04197	10.1262	3.26639	1.64955	6.78683	10.38
chr8	3387159	3432657	Arhgef18	19.0178	8.16189	4.15154	7.02074	3.94889	11.5976	0.870254	0.803602	4.34971	7.91161
chr8	10975323	11011432	9530052E02Rik	0.644057	0.0734267	21.2697	19.5611	5.14613	10.4007	1.83234	0.956755	5.30293	6.59966
chr8	12798813	12843881	Gm15350	0	0	1.11455	1.61658	3.67851	10.3351	1.12065	0.820719	4.07904	8.28646
chr8	24419447	24457806	1810011O10Rik	48.3396	48.7035	3.52139	6.57705	3.40129	10.0309	1.18952	0.652251	4.3032	8.20032
chr8	25512992	25539167	Fgfr1	39.1452	45.6924	8.74955	15.2191	3.0478	7.98326	1.75813	0.577476	3.50017	4.24771
chr8	33837917	33923981	Rbpms	36.9401	30.0896	3.46829	3.91333	9.75413	16.1493	2.26319	1.5009	11.368	12.8205
chr8	34655339	34705029	B930018H19Rik	0.101708	0.105262	1.49005	4.00112	3.27768	8.57079	2.1703	0.984683	4.33514	7.90284
chr8	46474865	46512100	Acsl1	528.241	23.6895	2.46372	3.60093	3.54542	10.9646	1.12813	0.662161	4.11155	7.51284
chr8	46764323	46852935	Irf2	27.5482	10.495	3.04457	2.93104	8.33122	14.4164	1.28242	1.26666	9.84261	11.5396
chr8	70537150	70586130	Ell	13.0567	14.1762	9.96435	10.5623	9.09975	17.6592	1.03042	0.890989	8.85633	8.6302
chr8	80807854	80875545	Gab1	7.46758	9.04615	2.39329	4.37046	6.28761	17.4528	1.39134	1.02252	7.06197	10.7541
chr8	84696754	84811562	Nfix	26.912	65.3759	25.6082	47.8165	22.9821	74.0509	7.35658	2.36756	22.7382	28.8168
chr8	86839248	86898920	N4bp1	8.59113	7.67093	9.15268	8.67607	5.72633	9.33843	1.45434	0.994593	6.22924	6.67941
chr8	90838504	90909640	Chd9	3.42245	1.72428	11.2219	10.3702	6.22238	10.4899	1.43458	0.78198	7.52093	7.39002
chr8	94966501	95001446	Adgrg1	13.3065	11.5645	5.0965	4.32696	5.5438	9.66979	3.60114	1.14594	6.08915	6.57334
chr8	95347164	95390611	Mmp15	18.0406	46.7641	8.46671	10.2231	5.50803	11.7401	2.67643	0.915314	6.2029	7.86934
chr8	106601610	106647813	Cdh1	17.2902	88.7891	4.00524	13.0323	4.68585	19.1079	4.72019	1.28198	4.97174	9.68295
chr8	106924617	106980824	Sntb2	4.27346	5.98937	11.002	13.0007	5.91413	12.8593	1.57019	0.85135	6.56884	7.268
chr8	107454207	107508917	Wwp2	11.2254	35.2272	1.41527	1.94559	4.81473	17.7755	1.15322	0.848647	5.60834	16.3871
chr8	107511605	107558749	Mir140	0	0	1.3535	2.26748	3.74005	10.8658	1.03843	0.763962	4.371	9.04731
chr8	108725390	108811348	Zfhx3	0.479709	1.26299	2.24374	5.87632	5.66479	14.6979	3.45539	1.93783	6.78178	10.1567
chr8	108839848	108915500	Mir3108	0	0	1.99666	2.48893	5.08405	9.6628	2.1121	1.22883	6.0869	7.80714
chr8	110670142	110728441	Mtss1l	10.4626	36.7667	6.86234	9.48594	8.80465	18.3542	1.88786	1.31441	10.2349	14.0144
chr8	111584319	111630924	Ldhd	41.3985	16.1013	2.92374	3.81605	6.47698	10.5161	1.03149	0.8018	7.02891	7.13002
chr8	111715546	111747295	Bcar1	9.04931	15.7508	8.99229	9.79202	5.18716	8.17561	5.02024	1.41892	5.45311	4.77568
chr8	119687525	119727249	Atp2c2	1.10491	22.5935	1.78589	5.67148	3.57751	8.63374	5.30641	1.39279	4.36484	6.66984
chr8	119804121	119845004	Cotl1	182.745	184.943	12.965	7.96822	8.26179	11.0328	1.42978	0.886485	7.68512	7.92757
chr8	119894274	119956673	Usp10	21.6843	41.7617	7.99965	9.55633	5.48594	10.0798	2.3342	1.42072	5.62403	7.03432
chr8	119957699	120051703	Crispld2	11.4229	69.3915	4.13149	6.39989	10.4627	28.3563	5.87021	2.38198	13.2066	23.368
chr8	120107839	120157827	6430548M08Rik	2.43163	7.88937	6.0718	6.57784	4.89784	9.47745	3.61075	1.2054	5.3584	6.85009
chr8	120410552	120461752	Gse1	5.4211	3.04151	2.16192	2.21212	6.53589	9.12772	3.47247	1.93783	8.04097	8.10382
chr8	120479734	120530030	Gse1	5.4211	3.04151	16.3325	14.9637	9.45376	15.3414	2.08327	1.32973	10.6978	10.1216
chr8	121845353	121882820	Klhdc4	13.2641	13.5545	1.58758	2.42724	3.48072	12.2175	3.45699	1.08198	4.17879	9.71805
chr8	121883756	121916316	Slc7a5	8.95446	100.344	6.61635	12.1101	3.48283	8.33386	2.00372	0.805404	3.75458	4.90488
chr8	122501170	122560169	Piezo1	12.0763	14.5096	11.6435	11.0298	10.8793	19.0117	1.39347	1.17748	11.6633	10.8322
chr8	123773773	123820415	Rab4a	16.7322	58.7823	6.08535	9.88772	5.01252	15.5635	3.28668	1.24594	5.69912	9.63032
chr8	124169448	124204206	Galnt2	47.5561	47.2222	1.04141	1.57545	2.97205	8.79549	2.46501	1.01171	3.61056	9.03136
chr8	124230597	124288445	Galnt2	47.5561	47.2222	8.5041	7.29755	8.48745	10.5651	1.8932	1.17207	9.83532	8.27131
chr8	125489201	125533784	Sipa1l2	3.63892	2.12323	1.36868	1.44179	4.97885	9.58324	1.61611	0.895494	6.42033	8.19793
chr8	126536358	126578935	Irf2bp2	3.21623	4.97258	1.49221	2.12038	5.08984	10.823	1.50346	0.796395	7.11689	9.23713
chr8	126609664	126768624	Irf2bp2	3.21623	4.97258	6.18071	7.27066	24.8011	44.6209	4.84406	3.17387	34.7506	40.7879
chr8	126773563	126942312	Tomm20	23.846	26.9758	5.91738	6.87047	28.4718	54.602	4.50023	3.19369	40.4368	47.6451
chr9	13603926	13647400	Maml2	4.53545	2.19986	1.00456	1.18475	3.59698	8.7509	0.81633	0.606305	4.28975	8.2067
chr9	14052396	14110474	Sesn3	11.0675	11.9609	1.21859	1.58969	5.08195	10.4488	1.75332	0.976575	7.04572	11.0029
chr9	14164135	14217301	Sesn3	11.0675	11.9609	1.15682	1.64584	4.49333	10.2355	1.85369	0.894593	6.05216	10.9303
chr9	14599381	14621797	Amotl1	11.5699	11.4953	5.47199	11.4798	2.51388	8.02873	1.5168	0.548648	2.70666	3.61286
chr9	20930512	20967566	Dnmt1	16.6211	31.4614	7.53855	7.79502	4.10985	11.7008	1.16069	0.670269	3.95464	6.56536
chr9	21424262	21457642	Dnm2	55.5895	49.421	9.27838	7.76417	5.68793	8.50872	0.570203	0.554954	5.22279	4.67359
chr9	31246777	31290665	Gm7244	0	0	8.39682	7.63921	4.7737	8.81997	1.70474	0.710809	5.74675	6.86444
chr9	44477338	44516202	Bcl9l	16.4122	16.3417	31.129	31.6246	13.0234	22.7345	0.968491	0.818917	12.0483	8.19953
chr9	48721895	48761919	Zbtb16	5.98312	1.40323	1.23593	1.47897	6.69949	11.1273	1.36144	1.81801	9.38813	11.6377
chr9	50452134	50492114	Plet1	34.373	847.298	1.25381	3.10978	2.98784	10.9585	2.0523	0.754053	3.94007	8.11259
chr9	60351419	60418570	Thsd4	1.10685	2.08184	1.11835	1.6237	3.59487	10.2731	3.96526	1.42162	4.33514	11.4009
chr9	63082117	63133817	Skor1	0.0616723	0.0696505	6.68299	7.08954	5.0809	11.5705	3.19645	1.1063	6.37046	10.64
chr9	63610951	63678530	Aagab	20.5307	24.7239	2.48756	2.16546	6.69422	8.95199	1.85903	1.20991	7.95131	7.2361
chr9	63687480	63759964	Smad3	8.51325	9.47818	13.6976	13.9102	11.0571	15.1508	2.61717	1.6027	13.3332	9.84087
chr9	65533974	65569486	Plekho2	12.0847	4.53081	1.62442	1.3113	6.19555	8.95898	0.951406	0.695494	7.48338	7.44984
chr9	66709040	66743126	Car12	0.860206	56.4779	1.23484	5.34959	2.20879	10.0256	2.21835	0.818016	2.80697	7.12524
chr9	67011634	67045424	Tpm1	82.2762	412.043	5.62967	9.18382	3.16458	10.2092	0.923644	0.55135	3.43908	5.90739
chr9	70229338	70286003	Myo1e	14.9424	32.6284	1.63038	2.5008	5.38021	13.3524	1.83501	0.896395	6.15415	7.65162
chr9	70811543	70894827	Lipc	0.394445	0.762841	1.93164	3.03939	7.19185	18.5929	4.24289	1.78378	9.76191	17.715
chr9	71612189	71681698	Myzap	3.69368	3.20348	1.45808	2.20738	5.00199	12.4885	3.10035	1.41621	5.78542	8.54486
chr9	71684788	71772184	Cgnl1	25.9299	28.81	3.99766	8.03229	6.19082	15.1936	4.34753	1.68198	7.18638	9.97964
chr9	72638704	72694538	Nedd4	132.123	99.4656	9.35912	11.1595	5.95463	13.3602	2.92149	1.65675	6.22028	7.36849
chr9	96695861	96728582	Zbtb38	4.69108	2.74883	6.71063	7.59018	4.05778	9.3463	0.677517	0.565765	4.98631	5.31881
chr9	102688105	102738831	Amotl2	22.9645	6.74589	10.8226	14.9249	6.55115	16.7621	3.44738	1.25675	6.84062	11.8579
chr9	106336857	106399066	Dusp7	10.6063	37.4978	19.3473	23.8683	9.56739	20.8224	2.77307	1.41982	10.7426	13.122
chr9	107622399	107651333	Gnai2	235.827	202.537	18.6722	13.9561	7.20184	8.70806	1.05018	0.702701	6.25054	4.09378
chr9	107697943	107741253	Sema3f	6.44654	6.11698	7.43398	6.43943	6.90095	9.71088	4.98714	2.37477	8.39345	7.73775
chr9	116115227	116170899	Tgfbr2	51.5948	19.7716	2.11207	1.55094	7.11715	8.61626	0.836618	0.779278	7.79496	6.50076
chr9	118977383	119021862	Mir26a-1	0	0	1.25435	1.61974	4.04883	8.23768	1.19647	0.720719	4.94708	7.52959
chr9	121285769	121321380	Ulk4	0.137714	0.312275	9.06707	9.07864	5.26711	8.24206	1.29577	0.928827	5.6201	4.27163
chr9	121329004	121399998	Trak1	24.7475	21.0907	5.00114	7.25247	11.5374	21.2237	1.84729	1.31081	12.2876	12.7479

## Sheet: Table S5-Tumor H3K4me3 SE
Chromosome	Start	End	Adjacent gene	Expression(normal tissue)	Expression(Tumor)	H3K4me3(RPM,normal tissue)	H3K4me3(RPM,tumor)	H3K27ac(RPM,normal tissue)	H3K27ac(RPM,tumor)	H3K27me3(RPM,normal tissue)	H3K27me3(RPM,tumor)	H4K8ac(RPM,normal tissue)	H4K8ac(RPM,tumor)
chr1	59447713	59459689	Fzd7	8.14888	20.2755	3.90663	15.0981	11.7409	54.3729	5.24288	2.3063	14.57	37.9151
chr1	74294329	74305777	Tmbim1	53.5204	117.892	55.2726	89.5288	30.9672	79.3605	4.05763	2.28828	30.3729	29.8041
chr1	82282441	82293125	Irs1	5.65616	4.14224	147.688	149.107	22.8717	51.6801	13.4008	4.17116	21.3115	25.8164
chr1	85324447	85327822	C130026I21Rik	8.53503	8.13226	6.58871	38.0656	7.39069	72.436	4.69296	3.57657	5.90646	48.666
chr1	86433959	86457227	1700019O17Rik	0	0	56.3021	64.0226	47.9947	118.844	6.89262	4.03603	57.3162	72.2493
chr1	86486266	86505339	Ptma	446.318	769.631	69.2519	68.7759	44.8386	76.3529	4.66627	3.55855	56.3523	52.1114
chr1	89102465	89109024	Sh3bp4	8.62571	26.0015	3.00177	14.0699	10.1418	44.1523	2.74958	1.51351	12.4462	21.5496
chr1	105779669	105787910	Tnfrsf11a	1.96846	6.68531	28.273	93.1116	8.85304	43.4354	8.61178	2.14414	9.05583	19.4361
chr1	119290124	119303343	Inhbb	15.2008	31.0191	3.1589	9.87823	12.8614	55.0286	5.0133	2.87387	16.3857	41.528
chr1	133412892	133424991	Sox13	6.61411	8.1847	88.5792	88.2792	25.5281	55.3084	12.3918	3.35134	28.5909	36.7906
chr1	155207692	155216682	Stx6	27.2754	30.8608	5.42919	45.0808	14.229	84.6937	6.15051	2.27027	16.2456	46.1537
chr10	8810498	8818747	Sash1	7.38233	4.0221	1.64176	6.42203	8.54269	35.8901	1.6711	1.4054	9.80114	25.7367
chr10	18468919	18490182	Nhsl1	4.50597	49.2345	16.9757	143.8	15.7966	113.581	5.94762	3.51351	16.0382	47.6372
chr10	21677679	21686885	Gm5420	0.0448353	1.14586	2.28654	8.24899	8.89512	43.9949	4.95457	1.55856	12.25	33.8158
chr10	42860309	42868087	Scml4	7.81798	6.8734	36.4167	75.6408	15.2443	56.1827	2.45593	2.21621	16.8172	24.8833
chr10	44380339	44389596	Mir1929	0	0	6.50744	10.8906	9.67364	39.1513	4.95457	1.91892	11.9474	32.8587
chr10	59899127	59912458	Dnajb12	17.6601	17.2508	15.2418	25.7198	39.1785	91.4434	4.58618	2.74774	49.8239	58.4439
chr10	62311491	62333130	Hk1	25.3168	97.2024	13.7355	49.7154	28.7632	113.423	5.4244	3.27927	33.9257	59.0819
chr10	80070017	80076138	Gpx4	664.171	424.438	24.3934	58.6762	21.4514	62.9673	1.18525	1.47747	19.8264	21.9483
chr10	111514558	111520443	Phlda1	22.9488	260.114	4.34552	22.5325	6.27551	41.2584	1.86864	0.783782	9.54896	20.768
chr10	111536881	111548444	Phlda1	22.9488	260.114	4.80066	19.6853	10.7257	41.2321	3.63585	2.18018	14.7774	25.633
chr10	111796047	111807674	Gm20758	0	0.0721096	3.30519	29.7454	10.1734	89.5898	3.23542	2	12.9057	46.4887
chr10	111836633	111845098	Gm20758	0	0.0721096	1.67969	10.503	6.95408	56.8822	2.37051	1.54955	8.80365	34.0311
chr10	121488879	121507826	Rassf3	28.2051	62.6387	15.4152	27.4044	28.0899	104.855	5.09873	3.18017	35.6181	55.2457
chr10	122794475	122813822	Mir8104	0	0	15.5073	43.7521	25.202	46.9676	4.68763	3.53152	28.5068	30.8011
chr11	3907686	3915004	Slc35e4	5.38423	25.0353	51.6531	99.0353	12.167	39.0201	3.82271	1.66666	12.9897	14.9061
chr11	5485482	5506309	Xbp1	76.1963	625.664	19.7445	42.5657	22.6034	96.0072	5.30161	3.55855	30.782	57.8218
chr11	8621154	8629345	Tns3	8.90478	11.9296	18.9209	53.1716	8.34279	37.7174	7.25567	2.1081	10.5072	26.1275
chr11	20445308	20461672	Sertad2	5.12708	8.81442	21.2183	35.4003	13.3453	38.5218	12.0554	3.80179	16.4977	30.163
chr11	35919223	35933990	Wwc1	6.56693	63.7903	4.08002	17.1623	12.2617	86.3462	8.6705	3.06306	13.1634	47.6372
chr11	70643710	70657204	Rnf167	69.5036	92.3183	272.126	231.676	47.4109	70.8972	2.15695	2.86486	35.9823	23.1128
chr11	79652524	79664178	Rab11fip4os2	0	0	30.2019	50.4984	20.4204	38.4868	10.6299	3.83783	24.4552	32.6035
chr11	87662528	87679194	Rnf43	2.71237	13.867	35.0947	154.888	10.105	52.7467	14.207	3.45945	9.71708	15.0337
chr11	87708417	87712816	1110028F11Rik	0.016581	0.225123	5.4617	22.2478	6.12296	38.4606	5.67534	1.5045	6.11941	15.1453
chr11	88148913	88166146	Cuedc1	0	0	22.0527	24.1775	32.6347	87.0281	9.22042	4.6126	38.2743	48.4746
chr11	94133624	94175866	Tob1	58.9155	39.4519	33.3337	62.3934	65.8481	214.353	29.7435	9.20719	79.8101	126.937
chr11	95210458	95232037	Tac4	0.041256	0.0241825	11.0643	28.0213	20.3415	56.3139	36.2036	9.02701	26.6743	47.3899
chr11	97415065	97442288	Arhgap23	6.82031	4.24185	97.7308	86.1834	48.405	49.7216	17.8749	9.03602	51.9981	27.0765
chr11	98708252	98715686	Csf3	0.314922	1.9945	7.42856	23.7979	14.5447	41.3108	1.6711	1.58558	16.055	20.5766
chr11	98949846	98956052	Rara	12.1136	13.2836	9.62299	13.113	20.8991	43.855	1.14254	1.06306	22.5275	21.414
chr11	100386297	100398556	Jup	28.4828	84.3004	68.5692	129.058	28.9157	85.6205	8.85737	2.66666	28.0697	26.9489
chr11	102215816	102222230	Mir8101	0	0	23.494	27.2146	17.8481	41.5993	1.56432	1.16216	17.3663	17.6895
chr11	106648522	106660692	Tex2	15.3786	17.6454	5.83556	10.0127	24.0552	60.4581	2.54135	2.53153	30.6419	53.4353
chr11	109704507	109723045	Fam20a	17.2322	242.984	47.5623	153.037	20.2258	76.5977	13.3101	4.5045	24.1358	40.8581
chr11	109746953	109755285	Fam20a	17.2322	242.984	1.9181	8.29644	6.44384	41.1622	3.95618	1.88288	8.15361	35.5145
chr11	113100391	113113321	2610035D17Rik	0.987396	1.8077	3.91747	15.3512	10.4311	61.7957	10.4751	4.32432	13.029	53.9218
chr11	116617546	116624641	Rhbdf2	9.65073	30.8145	53.1432	81.5487	19.2421	36.065	2.05017	2.01801	20.0786	15.8631
chr11	119052932	119059966	Cbx8	9.86542	10.2246	63.1563	61.6974	15.2601	36.2311	25.9208	19.5315	19.5014	35.6501
chr11	120229009	120255957	Bahcc1	2.18322	1.9174	187.697	201.242	54.1861	123.941	28.2859	31.2882	56.414	70.2714
chr11	120304421	120317766	Mir6935	0	38.8557	50.6074	54.4133	18.3899	45.2452	15.2641	6.95494	24.5897	38.609
chr11	120567858	120584149	P4hb	150.256	626.033	188.597	218.041	32.9293	59.7411	3.01652	3.21621	29.2521	28.7753
chr11	120622019	120635874	Sirt7	0	0	154.862	132.957	35.3385	49.914	4.15373	3.27927	33.2364	24.5085
chr11	121544202	121550316	Zfp750	2.05905	11.3406	2.38949	6.99938	8.832	36.747	1.23864	1.24324	10.6137	31.8618
chr12	17307949	17325626	Atp6v1c2	8.59539	95.8583	12.8957	78.7885	10.4785	67.706	15.5044	4.8108	12.2276	39.247
chr12	54187179	54205056	Egln3	7.82977	73.0391	34.6287	138.825	12.8088	58.5521	13.7799	5.2072	15.999	31.0084
chr12	54709588	54739356	Eapp	25.5343	36.1072	62.3056	60.432	37.2007	52.0648	6.42813	5.98197	43.7605	33.6642
chr12	69446492	69463169	5830428M24Rik	5.5277	3.43215	17.4959	17.4075	27.5112	55.868	3.90813	2.42342	35.9375	46.3292
chr12	79965178	79971710	9430078K24Rik	0.989593	0.308868	12.3159	26.0124	16.2069	50.4298	2.96847	1.37838	23.3008	38.0507
chr12	85451809	85463112	Fos	5.87631	20.161	14.5862	20.2231	20.11	60.5367	3.5611	2.00901	25.4079	40.6746
chr12	86823501	86843392	Irf2bpl	19.9755	40.6057	18.5524	27.9422	46.9216	109.699	3.48102	3.45945	58.4146	66.1003
chr13	31774220	31780111	Foxc1	2.12921	17.8876	1.85849	9.87823	4.91836	36.8082	4.77305	1.49549	5.5254	25.0428
chr13	31805266	31814910	Foxc1	2.12921	17.8876	82.7111	230.798	11.1676	74.001	22.034	4.37837	9.68346	22.7379
chr13	37657169	37667910	Rreb1	7.92661	5.86612	5.01197	17.3521	10.9624	44.9042	5.3283	1.93693	15.6291	34.1428
chr13	37846964	37855533	Rreb1	7.92661	5.86612	10.4303	17.3759	11.5779	39.842	1.34542	1.34234	13.9312	20.9753
chr13	37856813	37862916	Rreb1	7.92661	5.86612	27.341	27.3965	11.8672	36.7557	1.04644	0.828827	13.0009	19.3324
chr13	41333845	41346916	Nedd9	11.5899	12.4178	4.1938	14.0383	15.4494	84.6675	3.05924	2.24324	19.1708	52.0077
chr13	48543339	48553140	Mirlet7a-1	0	0	69.0623	60.9698	17.9165	47.326	2.21034	1.51351	17.3439	22.5385
chr13	58592980	58611205	Slc28a3	2.85796	74.7798	11.0859	113.453	12.8614	95.9111	15.2001	4.8108	13.0906	48.2274
chr13	60729204	60738417	BC051665	0	0	4.21006	6.86493	10.51	37.4551	2.33847	1.43243	12.1435	25.0667
chr13	63239134	63261406	2010111I01Rik	0	0	64.5217	273.221	34.5916	176.443	4.37796	3.64864	39.6641	57.423
chr13	63268567	63284954	Gm16907	0.373706	2.1052	24.3717	264.664	18.2689	108.763	2.82966	2.82882	20.5045	27.7465
chr13	63901441	63919116	Ercc6l2	5.84473	4.60093	4.64353	9.80705	11.6831	52.2833	3.83339	2.3063	15.7636	46.8157
chr13	71953223	71964770	Irx1	40.5773	268.88	79.9044	269.757	15.3074	98.6039	16.3533	3.94594	11.9362	24.8195
chr13	101759736	101769162	Pik3r1	36.806	67.3964	121.664	139.031	19.9049	47.7195	1.31339	1.53153	16.5706	14.7067
chr13	102886913	102906968	1700099I09Rik	0.184734	0	42.5828	130.173	24.6654	80.296	5.54186	3.99999	29.7901	37.4924
chr13	111788458	111810468	Map3k1	8.99313	7.77841	137.008	145.619	41.3247	96.3045	3.8761	3.49549	37.3833	38.2102
chr14	25304392	25318632	Zmiz1	12.4528	16.8763	5.22329	14.1649	23.3135	94.3286	8.77195	3.9099	33.1468	69.0193
chr14	31660548	31669658	Btd	28.845	20.7699	17.0624	19.8118	27.5218	72.5759	2.88305	2.12612	36.4531	43.0274
chr14	34540839	34552309	9230112D13Rik	0	0.313282	23.0497	43.6097	13.2191	47.5533	14.5754	4.54053	14.6429	27.8103
chr14	65331213	65345160	Zfp395	17.9749	98.5227	23.4452	25.8938	19.8049	99.3383	5.09339	2.71171	25.3911	50.1654
chr14	65356326	65382018	Zfp395	17.9749	98.5227	85.8538	228.488	38.4842	205.619	4.82644	4.22522	42.2699	65.6217
chr14	70329225	70341689	Slc39a14	6.94368	16.6829	5.26664	11.895	19.1106	78.1015	2.85102	2.23423	22.9534	45.428
chr14	75173155	75180215	Lcp1	138.65	111.282	35.9724	47.8568	11.6568	37.324	2.49864	1.34234	11.3086	21.398
chr14	120295924	120314145	Mbnl2	21.1087	25.6798	8.19796	16.3319	21.2199	49.573	2.56805	2.36936	25.01	22.4189
chr15	38457680	38473933	Mir6951	0	0	39.2234	37.6701	29.163	57.3718	5.93161	3.8108	34.1835	37.0538
chr15	50865024	50893200	Trps1	0	0	108.947	460.544	28.0373	263.803	8.28076	4.43242	26.9321	78.2548
chr15	50921543	50929191	Trps1	0	0	2.08065	21.8207	4.18718	69.2186	2.66415	1.09009	4.56714	30.1949
chr15	59615244	59634798	Trib1	11.8888	49.5519	12.5326	22.7144	23.2031	87.0106	10.6886	3.92792	31.3928	67.6794
chr15	74927039	74935815	Ly6e	566.949	1466.18	16.5043	19.796	32.1035	92.4051	1.90068	1.47747	36.9126	47.358
chr15	76985529	77015401	Mb	2.87829	46.4048	14.7487	51.922	27.9741	67.5487	27.6292	8.90088	32.0484	49.0807
chr15	77054266	77057591	Mb	2.87829	46.4048	1.17036	14.9162	5.8126	38.6879	2.55737	1.08108	7.17293	22.7299
chr15	77329557	77344779	Rbfox2	9.2862	6.99838	10.5062	30.9396	16.6645	38.4169	13.6838	4.36035	23.8892	34.0869
chr15	77815568	77843527	Myh9	172.442	172.449	177.933	164.695	83.4595	168.155	4.99729	5.28828	65.8621	67.2088
chr15	79208579	79214428	Pick1	17.7343	49.3392	8.42553	36.12	8.81622	60.2133	5.69135	1.45045	10.3727	29.3894
chr15	81511405	81524912	Rbx1	48.7854	76.261	54.3515	59.8942	24.2604	38.8016	3.59313	3.77477	29.8181	27.5152
chr15	81835304	81849636	Tob2	25.164	17.4234	13.4158	24.5492	23.4661	58.01	5.93161	2.57657	26.1364	29.3256
chr15	85600187	85636654	Wnt7b	1.5711	3.10338	56.5676	78.5117	57.3107	111.815	35.2106	13.6666	65.2681	64.4653
chr15	85644864	85698930	Lncppara	0	0	323.969	605.087	130.723	440.203	14.0041	10.7838	116.454	134.051
chr15	97360942	97394794	Amigo2	6.2282	1.51444	48.5159	64.4892	43.3184	76.6589	9.49271	6.77476	46.9379	60.1346
chr15	99505360	99513146	Faim2	0.1921	12.8094	2.44368	14.932	7.97458	44.6244	9.34322	2.4054	9.47611	29.206
chr15	101172600	101182591	Acvr1b	10.0276	12.3097	83.9519	108.265	23.3083	60.6417	2.03949	2.09909	23.5138	23.5993
chr16	21204574	21211985	Ephb3	5.0431	20.9233	49.8705	87.9233	12.9192	38.7491	11.9486	2.93693	12.3341	14.3159
chr16	30502360	30520736	Tmem44	1.64406	4.24603	28.0075	36.12	22.1668	41.2933	7.04745	3.97297	27.7727	34.8127
chr16	92551991	92566174	Clic6	3.30344	73.0733	4.82233	11.5945	10.9624	37.1491	14.0629	8.55854	14.2898	35.8575
chr17	27047490	27052406	Itpr3	0	0	5.21787	22.398	8.97403	48.0867	2.06619	1.11711	11.1349	23.1766
chr17	28407723	28420820	Tulp1	0.498928	7.61842	5.0499	8.09872	16.7277	62.8449	3.20339	2.23423	21.3339	40.3397
chr17	35808381	35815105	Ier3	17.8367	172.655	4.59476	9.74377	14.0818	49.844	2.11424	1.09009	18.8065	31.0722
chr17	45563613	45575365	Hsp90ab1	556.654	1003.13	159.619	162.528	30.0993	58.2373	2.05017	2.09909	24.175	20.425
chr17	46608733	46620804	Ptk7	8.91577	41.7486	9.73678	34.5777	16.2174	64.2525	6.77517	2.45045	17.3327	29.3735
chr17	46853311	46859456	Gltscr1l	4.29159	2.71319	134.44	107.783	24.2078	41.3196	1.62839	0.999998	22.0119	16.557
chr17	70737733	70756467	Tgif1	11.8046	36.0629	18.3845	25.4113	19.4315	47.1774	12.7068	3.62161	27.4925	38.8004
chr17	84096032	84101029	4933433H22Rik	0	0.0328904	7.00051	11.8396	13.1086	50.4385	5.85152	1.09009	18.1117	32.8109
chr17	87602526	87620129	Epcam	104.663	797.787	13.3617	53.8359	14.6551	74.8666	7.3144	2.83783	18.3022	41.5679
chr18	35834489	35848607	Cxxc5	16.5437	17.3079	25.9702	14.0304	35.9645	36.5983	8.13127	4.75675	38.7394	24.1496
chr18	60722590	60733799	Ndst1	10.6521	20.6062	9.40626	64.7423	23.5239	70.3989	3.01119	2.48648	26.5511	30.49
chr18	60745370	60750685	Rps14	1521.02	2937.11	76.7997	64.0147	18.9002	36.0213	1.74051	1.1982	21.5132	17.0913
chr18	75365558	75378491	Smad7	9.07187	5.15342	246.232	186.8	45.5382	59.9685	3.54508	2.67567	34.7103	22.8017
chr19	3667953	3674778	Lrp5	17.3652	54.9411	5.30456	7.74282	11.8146	40.6813	2.31178	1.26126	13.9088	20.7999
chr19	4190899	4203379	Rad9a	15.6484	11.7567	139.728	103.417	37.1481	38.4781	2.23703	3.31531	31.3984	18.2159
chr19	4297579	4307179	Grk2	0	0	112.452	80.6234	40.9723	56.6286	1.53763	1.86486	32.2222	20.7281
chr19	5793856	5804794	Mascrna	0	0	183.422	177.761	31.1724	58.5346	1.52695	1.86486	21.9055	17.8889
chr19	6945609	6953697	Bad	37.7045	62.4992	70.3356	63.4294	19.3946	37.8311	2.16229	1.57657	20.4092	17.3864
chr19	10276879	10291263	Dagla	4.84334	3.73515	6.13899	11.7922	23.2452	65.8001	6.94601	3.38738	28.3723	44.6304
chr19	21164816	21171304	4930554I06Rik	0	0	5.87349	50.3165	5.07616	35.9513	2.16229	0.999998	5.11071	17.9686
chr19	25392329	25408623	Dmrt1	0	0.0149951	17.8264	41.9726	13.0507	46.9064	11.0303	2.94594	15.758	30.825
chr19	46452382	46459755	Trim8	26.7881	50.7279	8.98904	13.9592	18.3636	47.5708	1.62305	1.14414	19.3501	29.4213
chr19	46478563	46484722	Trim8	26.7881	50.7279	6.05772	12.4091	17.3484	52.1872	1.35076	1.13513	19.6247	26.9489
chr19	46499526	46510033	Trim8	26.7881	50.7279	244.406	216.791	47.7475	76.1256	1.54297	2.26126	32.7209	21.2704
chr2	10005092	10010685	Taf3	4.2363	3.35682	5.44002	31.2639	5.3234	38.4693	0.73144	0.972971	5.16115	16.6287
chr2	25260677	25275401	Ssna1	44.4737	108.273	167.882	182.941	30.7305	59.7062	4.13771	2.88288	30.0591	25.7048
chr2	28525491	28530925	Ralgds	20.4661	31.8819	8.82107	21.7969	18.3741	43.4266	1.74585	1.26126	21.3675	17.1551
chr2	30235935	30245721	Lrrc8a	12.6176	15.7907	102.239	96.9869	30.9409	54.4166	1.95407	1.90991	27.2067	20.9195
chr2	30440096	30447502	Ptpa	0	0	14.5645	26.6372	30.0046	87.8762	1.70313	1.28829	32.7937	46.6562
chr2	30700014	30712877	Mir3089	0	0	33.3608	28.6777	35.8277	85.061	6.64169	2.37837	46.8426	58.0929
chr2	30770518	30796621	1700001O22Rik	2.8833	5.14177	31.822	34.9732	43.1237	65.4416	30.5336	8.06305	55.6294	54.177
chr2	31442765	31460471	Ass1	13.7111	81.5681	10.4737	17.6606	19.4735	41.5207	14.7036	5.21621	23.7267	33.106
chr2	32167040	32184713	Prrc2b	17.1147	16.976	13.4863	22.4771	26.6959	61.6209	3.58246	3.21621	23.7323	25.1146
chr2	60116152	60127637	Baz2b	6.1818	7.27338	74.99	115.684	14.6919	71.4918	2.6161	1.74774	15.2369	26.4943
chr2	71800887	71814087	Itga6	23.3985	63.7621	9.58506	18.4831	21.383	52.0735	4.21779	2.33333	23.553	26.4624
chr2	103283914	103304716	Ehf	11.1169	63.6741	34.0001	215.621	19.4472	151.272	11.6924	4.46846	19.9945	62.8224
chr2	122348040	122370408	Shf	8.49781	214.362	92.1065	165.265	30.7779	144.855	7.15423	4.08107	33.6231	57.7979
chr2	128377336	128394009	Gm14005	2.24205	9.95177	5.73803	19.9463	13.4716	45.3676	9.96254	3.1081	19.6135	34.0471
chr2	145822018	145833315	Rin2	19.5315	47.5649	8.75064	16.1263	15.0444	65.0569	2.47729	1.82883	16.4921	32.3483
chr2	145859412	145866630	Naa20	29.9546	33.8379	61.3574	113.319	13.5347	45.9971	2.15695	1.0991	11.9474	14.5472
chr2	152804421	152822877	Bcl2l1	25.6151	53.2304	9.02155	24.0826	32.9451	103.43	4.44203	3.16216	35.562	58.3641
chr2	153424119	153437705	Nol4l	1.77698	9.12611	8.95111	14.584	20.1416	66.0886	5.37635	2.77477	21.9727	32.6115
chr2	163637330	163645751	0610039K10Rik	0.268215	0.769164	66.8299	97.5959	17.3799	62.9236	1.24398	1.62162	15.2705	24.8993
chr2	164431759	164444319	Sdc4	47.0122	156.155	57.4508	148.616	24.7654	104.986	13.1819	3.41441	24.6738	39.263
chr2	166140072	166144003	Sulf2	33.5969	49.2197	2.10232	13.975	5.87047	44.3272	3.03254	1.24324	7.94066	25.3459
chr2	167775107	167789796	A530013C23Rik	0.985353	0.970734	26.9888	29.9431	35.5332	130.56	6.13983	2.87387	46.9379	83.6781
chr2	167815477	167835601	Ptpn1	25.8496	19.7043	9.64466	42.3206	39.8098	155.241	17.5759	5.66666	52.8163	101.176
chr2	170183685	170221468	Zfp217	7.71548	4.41722	46.9229	50.7198	58.7678	76.2217	9.37525	7.02701	72.3121	54.6795
chr2	172613694	172644581	Tfap2c	5.94372	56.0987	10.3599	37.3775	23.1557	99.7405	22.2689	6.09008	28.2266	74.9929
chr2	172813605	172825361	Bmp7	2.94323	1.19486	4.02042	9.20597	9.216	39.0464	15.3976	3.83783	11.5776	35.5704
chr2	173247592	173279516	Pmepa1	58.7897	105.249	104	282.838	53.4917	227.756	20.192	7.14413	57.1873	79.6186
chr3	84645757	84657830	Tmem154	3.67447	7.54161	6.1715	16.9172	12.8929	61.7083	5.43508	2.29729	18.0556	38.7207
chr3	88488288	88504465	Lmna	66.1712	133.734	94.1601	118.831	44.8544	99.111	8.82534	3.16216	44.6067	43.6016
chr3	89227200	89239748	Muc1	4.03255	19.4681	32.3476	97.2717	20.9675	68.6503	13.9401	4.04504	23.4297	33.082
chr3	102760539	102764619	Tshb	0	0.741497	2.37866	33.4942	4.63956	35.8464	2.4239	0.783782	5.8224	17.9846
chr3	103731999	103735486	Olfml3	12.0588	26.3915	2.70918	8.62071	5.81786	41.3895	1.70313	0.62162	6.38839	20.6324
chr3	108402046	108416270	Celsr2	4.07194	18.3907	47.8278	101.408	21.0674	101.524	10.7901	3.63963	22.4042	40.3875
chr3	144191421	144207099	Lmo4	58.3354	189.633	148.734	293.302	23.7659	100.825	3.09661	2.38738	20.6782	27.4275
chr3	148985878	148999507	Adgrl2	7.15373	15.3489	107.744	167.621	11.8304	39.3611	9.35389	2.53153	10.8042	16.5649
chr4	44103885	44114028	Gm12504	0.204964	0.305029	6.81628	15.0744	14.613	53.4024	5.83551	2.37837	18.1397	35.7777
chr4	45509724	45521072	Shb	12.5919	23.3335	7.2931	12.0294	20.0995	54.4953	3.59313	1.98198	23.0206	30.3385
chr4	82532339	82567477	Gm11266	0	0	32.5805	89.6	31.0987	114.236	17.1435	7.18017	39.6136	73.3738
chr4	106827646	106848868	Acot11	33.8436	0.906173	53.9072	52.0327	32.4033	51.6538	11.3133	8.08107	40.2861	35.8575
chr4	118260711	118274107	Ptprf	11.2149	57.9588	13.2695	20.4129	18.1585	67.5836	6.8072	3.33333	20.0562	31.1998
chr4	129877153	129884807	E330017L17Rik	0	0	13.0799	17.6527	16.7435	45.9009	1.30271	0.954953	23.3625	28.4164
chr4	132938391	132946998	Fam76a	14.2086	13.2521	8.92944	11.1041	15.1128	39.7283	5.78746	2.36036	19.0419	26.3588
chr4	133037273	133057921	Ahdc1	5.55335	7.98382	55.912	57.2289	49.5623	103.754	9.09762	4.98197	49.1514	38.3777
chr4	133084392	133118267	Wasf2	23.9591	16.374	28.8798	34.5461	63.6546	114.027	7.94974	6.1171	80.6226	77.3536
chr4	133812600	133828986	Rps6ka1	26.7632	77.9211	53.1269	53.1874	27.7374	57.5903	3.78	2.85585	29.6332	28.6238
chr4	135282824	135307319	Clic4	47.578	25.4142	11.6386	23.7742	29.689	82.5692	12.4665	4.5045	38.8123	55.8359
chr4	141272964	141292040	Epha2	3.38726	61.9784	11.4544	20.3892	21.888	56.9084	26.5561	7.73872	28.3947	38.9599
chr4	141300583	141315967	Epha2	3.38726	61.9784	53.9993	161.334	21.3304	79.9987	19.0388	4.7117	23.4857	26.279
chr4	141347802	141354029	Fam131c	0.767902	6.81692	2.61706	9.34833	6.76997	40.9786	4.78373	1.66666	8.78124	23.2802
chr4	150706721	150725740	Slc45a1	0	0	5.48879	17.455	27.8742	94.4073	11.6016	3.83783	38.6834	78.5419
chr4	150825312	150837398	1700045H11Rik	0	0.0688997	2.98551	7.36319	13.7293	45.3414	7.1489	2.68468	18.2237	38.5851
chr4	150854141	150872700	Errfi1	21.8183	47.9759	58.4694	104.121	22.6192	85.2008	5.1361	2.82882	23.1887	36.7507
chr4	155214298	155224192	Ski	26.1767	24.8192	174.888	182.024	35.2438	68.5629	2.03949	1.83783	24.0405	19.8907
chr5	31190224	31203606	Snx17	71.4799	136.395	150.966	166.214	27.0325	69.2973	2.41322	2.69369	23.3681	26.4385
chr5	64802120	64813629	Klf3	19.7358	9.74053	134.895	114.885	37.0534	66.3246	1.52161	1.29729	35.0577	27.5551
chr5	66069486	66083469	Rbm47	5.2976	18.8929	9.94267	32.0864	19.321	85.4981	4.62356	2.31531	23.7603	37.3888
chr5	105714089	105733662	Lrrc8d	12.218	16.5891	29.4162	44.2029	18.5425	57.8352	6.21457	3.7027	21.8382	32.6912
chr5	113633994	113643574	Cmklr1	28.6363	2.26466	4.80066	8.84216	14.4342	55.5795	8.63313	3.09909	16.8228	45.6034
chr5	115534267	115544348	Rplp0	955.684	1986.27	17.2412	26.0994	21.7986	36.6158	2.37585	1.7027	22.6059	17.9447
chr5	118318369	118340896	2410131K14Rik	6.80588	6.27272	16.9053	31.2955	24.4235	78.3026	25.7713	6.52251	33.1076	54.2727
chr5	120510607	120518091	Slc8b1	21.5486	32.963	31.8978	46.188	17.1643	44.7381	2.09822	1.52252	18.4087	19.5238
chr5	120558340	120569159	Tpcn1	24.4322	29.4982	11.7741	26.0757	21.9722	75.3737	3.17135	2.35135	23.9341	39.5262
chr5	123049544	123059391	Morn3	0.097943	0.561703	8.57183	15.0902	11.2149	37.2366	3.3689	1.43243	14.4804	29.0465
chr5	125128807	125149924	Ncor2	19.7635	30.8741	24.9678	38.1051	43.029	106.936	4.67695	4.38738	45.5761	58.0371
chr5	135957238	135965930	Ssc4d	3.34856	4.04412	35.4577	38.6983	21.1042	37.7262	2.21034	1.6036	24.0966	23.4477
chr5	137372673	137376072	Ephb4	12.6678	38.6619	2.37866	9.93359	4.90258	36.9918	2.18898	0.702701	4.95381	14.9459
chr6	22347106	22356526	Fam3c	27.2387	185.396	42.1873	111.579	10.7993	66.4121	1.66576	1.45946	12.575	27.2759
chr6	31113669	31127368	Mir29b-1	0	0	28.934	47.8489	21.8249	46.4255	2.06619	2.18918	21.7093	24.6281
chr6	47755373	47779179	Rn4.5s	0	0	491.439	341.689	96.2841	77.3496	39.7594	33.4414	156.308	79.6744
chr6	51279684	51285218	Mir148a	0.477702	2.94013	6.05772	73.6715	4.15562	35.6366	3.89212	1.90991	5.12192	18.7024
chr6	85366400	85375769	Rab11fip5	0	0	75.3693	122.098	22.3299	57.9488	5.11474	1.47747	21.4123	22.1796
chr6	113675499	113691213	Tatdn2	20.9934	32.4292	9.5092	13.0418	20.9832	42.0103	3.69991	2.63963	22.6115	26.8612
chr6	114872551	114892592	Vgll4	18.7759	28.147	27.3247	31.0662	48.5839	132.947	3.58246	3.38738	50.67	61.2911
chr6	125467838	125478577	Cd9	113.719	369.806	5.47253	9.79123	17.8534	54.8363	6.00101	2.19819	19.9329	25.7367
chr6	134914931	134933511	Cdkn1b	38.0506	21.4255	205.616	237.386	37.1428	94.7307	3.02186	2.7027	38.2463	36.4955
chr6	143166040	143175694	Etnk1	21.0784	37.7161	68.6776	108.479	16.6961	43.7676	1.37212	1.36937	13.5781	15.1932
chr7	16044241	16057610	Zfp541	0	0	171.892	129.848	38.8576	43.8201	2.6161	2.53153	30.6082	18.5109
chr7	24368862	24378353	Kcnn4	28.8122	498.13	88.1295	170.216	31.7405	92.4838	8.61178	2.69369	28.4227	32.5078
chr7	28570038	28577908	Mir7049	0	0	5.18536	10.851	14.2501	59.0067	3.0272	1.64865	15.5843	27.3477
chr7	28924532	28963086	Actn4	104.632	466.959	97.5195	241.498	73.4334	347.186	6.98873	6.43242	70.3844	142.281
chr7	30197736	30205117	Capns1	319.777	459.782	5.75971	10.9617	9.19496	39.3262	3.47034	1.36036	10.0701	21.1109
chr7	31082931	31086547	Fxyd3	92.5323	1046.9	2.47619	5.67069	10.8414	45.9184	1.52161	0.792791	14.8222	25.6489
chr7	44846265	44860948	Pnkp	18.3369	14.2977	195.976	187.987	41.3037	66.1061	2.94712	2.73873	37.3273	23.1128
chr7	46827124	46839824	Ldha	730.168	1491.11	9.91558	12.2746	22.7033	36.1874	2.86703	2.39639	25.5704	22.8815
chr7	73389503	73399785	A730056A06Rik	0.30164	0.22192	46.5165	100.056	14.7288	47.8069	17.0634	4.80179	14.2282	20.3612
chr7	73584411	73622602	1810026B05Rik	0	0	67.5235	104.255	67.3789	173.908	7.50661	5.92792	78.7005	105.076
chr7	79843181	79849412	Anpep	43.4001	318.202	24.6589	87.694	9.13184	46.1282	9.01754	1.54955	10.9163	22.5864
chr7	80773885	80790895	Iqgap1	30.3538	46.6882	7.34186	17.2019	21.7618	63.2995	2.53068	2.45945	24.6009	29.6048
chr7	112982998	112994554	Rassf10	1.76053	11.0405	2.52495	9.57769	8.49534	48.9522	6.615	2.3063	9.76751	34.9961
chr7	127468826	127483031	Prr14	21.5274	17.9742	213.413	194.179	34.6021	55.0286	2.55203	2.36036	25.4359	18.7741
chr7	133112175	133125344	Ctbp2	9.20058	27.1443	107.928	168.278	18.937	71.2382	8.11525	2.39639	18.4255	26.3029
chr7	144672870	144680746	Ano1	16.2252	108.537	23.5644	103.441	10.7888	65.5552	8.77195	2.84684	12.1155	27.1084
chr8	19783962	19787094	Gm21119	6.31267	10.9579	207.306	234.112	20.6308	45.5075	4.30322	4.42341	25.2678	25.2342
chr8	80847293	80870490	Gab1	7.46758	9.04615	7.98665	19.7881	21.6302	83.8107	4.24983	3.41441	23.5586	44.8936
chr8	84197080	84205041	Mir23a	0	0	140.048	96.4096	41.0827	55.3871	1.66576	1.49549	39.496	25.1305
chr8	84701435	84734236	Lyl1	18.3364	4.74476	75.9924	59.7913	81.671	181.829	21.4253	6.23422	82.2309	81.8517
chr8	84737753	84751676	Nfix	26.912	65.3759	11.7253	22.7223	30.7568	90.7177	7.28237	2.72072	33.3485	41.3286
chr8	84764325	84791100	Nfix	26.912	65.3759	60.4525	244.971	53.0341	281.263	18.6864	6.47746	50.642	92.9854
chr8	84792072	84801376	Nfix	26.912	65.3759	80.327	119.29	22.4351	85.7254	8.61712	1.90991	18.9971	27.0048
chr8	106610152	106623091	Cdh1	30.4446	206.51	5.07158	20.1677	15.3284	84.3528	11.2813	3.76576	16.2512	42.3415
chr8	120494875	120510229	Gse1	5.4211	3.04151	16.7698	20.9823	33.813	71.5792	6.45483	3.58558	38.9524	42.5967
chr8	121898006	121909537	Slc7a5	8.95446	100.344	56.5567	107.775	14.3079	37.6475	5.75008	2.48648	15.7636	17.2907
chr8	122523085	122537426	Piezo1	12.0763	14.5096	10.1757	12.7966	24.3814	55.1336	3.86008	3.27927	27.4253	30.1232
chr8	123537324	123624511	Gm26391	0	0	965.517	533.337	133.621	91.8281	1365.09	1410.77	111.242	66.834
chr8	126659548	126667679	Irf2bp2	24.2296	42.7248	9.01072	17.8425	26.233	59.7499	1.87932	1.66666	34.6486	37.636
chr9	20887098	20899060	Ppan	22.1245	55.4068	117.058	129.817	19.8523	35.794	2.31712	2.16216	18.6888	13.3508
chr9	44476446	44502208	Bcl9l	16.4122	16.3417	292.315	300.768	96.3472	182.45	6.84991	5.7117	86.8205	61.2512
chr9	50452388	50478102	Plet1	34.373	847.298	8.51765	23.6714	20.494	70.5825	11.4628	5.14413	28.2714	52.3825
chr9	57420738	57433723	Ppcdc	13.2099	8.35513	7.499	7.71909	19.8418	47.737	3.41161	2.5045	24.7186	32.771
chr9	63122811	63135999	Skor1	0.0616723	0.0696505	46.8037	43.9498	13.9608	35.6891	11.0357	10.3513	16.9517	23.687
chr9	78520137	78533941	Eef1a1	3145.78	4020.27	19.4736	29.603	12.935	35.759	6.57229	2.73873	17.0077	28.5919
chr9	96713004	96721572	Zbtb38	0	0	55.8794	65.6993	15.4073	42.0103	1.3828	1.65765	17.9267	19.0293
chr9	102689503	102710179	Amotl2	22.9645	6.74589	13.6922	36.4126	17.4852	70.0055	14.223	5.27927	21.1489	58.1089
chr9	107626201	107636167	Gnai2	235.827	202.537	164.49	124.542	44.0232	58.5346	2.01813	2.00901	31.7178	17.9208
chr9	121285466	121315426	Ulk4	0.137714	0.312275	87.8098	87.3143	42.0822	61.8307	11.9914	8.40539	44.4105	32.2845
chr9	121369518	121383121	Trak1	24.7475	21.0907	14.4291	23.6714	25.5492	49.2845	3.47034	2.39639	24.7578	27.5152
chrX	13202507	13244089	2010308F09Rik	0	0.0790473	35.2355	40.9444	31.2408	42.5698	51.1901	75.4323	34.6542	34.717
chrX	50590866	50623357	Firre	3.65526	9.56369	35.5606	55.7499	23.1715	42.9195	10.3416	10.4865	33.7688	38.4096
chrX	75723587	75759182	4933407K13Rik	0.546102	0.311579	34.1302	29.6268	57.7473	71.9551	26.4066	35.3693	78.4427	65.4862
